# Supplementary material for: 1-Fluoro-3,3-dimethyl-1,3-dihydro-1λ3-benzo[d][1,2]iodoxole
Source: Acta Crystallogr Sect E Struct Rep Online. 2012 Mar 31;68(Pt 4):o1238. doi: 10.1107/S1600536812012822 (PMC3344168; doi:10.1107/S1600536812012822)
Supplement: Supplementary file 1 [file e-68-o1238-sup1.cif]

##############################################################################
#                                                                            #
# This CIF contains the data in a paper accepted for publication in          #
# Acta Crystallographica Section E. It conforms to the requirements of       #
# Notes for Authors for Acta Crystallographica Section E, and has been       #
# peer reviewed under the auspices of the IUCr Commission on Journals.       #
#                                                                            #
# Full details of the Crystallographic Information File format               #
# are given in the paper "The Crystallographic Information File (CIF):       #
# a New Standard Archive File for Crystallography" by S. R. Hall, F. H.      #
# Allen and I. D. Brown [Acta Cryst. (1991), A47, 655-685].                  #
#                                                                            #
# The current version of the core CIF dictionary is obtainable from          #
# ftp://ftp.iucr.org/pub/cif_core.dic.                                       #
#                                                                            #
# Software is freely available for graphical display of the structure(s)     #
# in this CIF. For information consult the CIF software page                 #
# http://www.iucr.org/resources/cif/software.                                #
#                                                                            #
# This file may be used for bona fide research purposes within the           #
# scientific community so long as proper attribution is given to the journal # 
# article from which it was obtained.                                        #
#                                                                            #
##############################################################################
data_I
_audit_creation_method     'WinGX routine CIF_UPDATE'
_audit_conform_dict_name     cif_core.dic
_audit_conform_dict_version     2.3
_chemical_name_systematic
;
1-Fluoro-3,3-dimethyl-1,3-dihydro-1\l^3^-benzo[<i>d</i>][1,2]iodoxole
;
_chemical_formula_moiety     'C9 H10 F I O'
_chemical_formula_sum     'C9 H10 F I O'
_chemical_formula_iupac     'C9 H10 F I O'
_chemical_formula_weight     280.07
_symmetry_cell_setting     triclinic
_symmetry_space_group_name_H-M     'P -1'
_symmetry_space_group_name_Hall     '-P 1'
loop_
    _symmetry_equiv_pos_as_xyz
    'x, y, z'
    '-x, -y, -z'
_cell_length_a     7.983(6)
_cell_length_b     10.188(8)
_cell_length_c     11.691(5)
_cell_angle_alpha     83.13(5)
_cell_angle_beta     79.01(5)
_cell_angle_gamma     78.27(6)
_cell_volume     910.6(11)
_cell_formula_units_Z     4
_cell_measurement_reflns_used     20
_cell_measurement_theta_min     10
_cell_measurement_theta_max     12.5
_cell_measurement_temperature     193(2)
_exptl_crystal_description     Prism
_exptl_crystal_colour     White
_exptl_crystal_size_max     0.4
_exptl_crystal_size_mid     0.4
_exptl_crystal_size_min     0.3
_exptl_crystal_density_diffrn     2.043
_exptl_crystal_density_method     'not measured'
_exptl_crystal_F_000     536
_exptl_absorpt_coefficient_mu     3.481
_exptl_absorpt_correction_type     psi-scan
_exptl_absorpt_process_details     '(NRCVAX; Gabe et al., 1989]'
_exptl_absorpt_correction_T_min     0.3365
_exptl_absorpt_correction_T_max     0.4215
_exptl_special_details     ?
_diffrn_ambient_temperature     193(2)
_diffrn_radiation_type     MoK\a
_diffrn_radiation_wavelength     0.71073
_diffrn_radiation_monochromator     graphite
_diffrn_measurement_device_type     'Enraf--Nonius CAD-4'
_diffrn_measurement_method     '\w scans'
_diffrn_reflns_number     3408
_diffrn_reflns_av_R_equivalents     0
_diffrn_reflns_theta_min     1.78
_diffrn_reflns_theta_max     25.55
_diffrn_reflns_theta_full     25.5
_diffrn_measured_fraction_theta_max     0.999
_diffrn_measured_fraction_theta_full     1
_diffrn_reflns_limit_h_min     -9
_diffrn_reflns_limit_h_max     9
_diffrn_reflns_limit_k_min     0
_diffrn_reflns_limit_k_max     12
_diffrn_reflns_limit_l_min     -13
_diffrn_reflns_limit_l_max     14
_diffrn_standards_number     1
_diffrn_standards_interval_count     100
_diffrn_standards_decay_%     0
_refine_special_details
;
The <i>DIFRAC</i>(Flack, 1992) program was used for centering, indexing, and
data collection. One standard reflection was measured every 100 reflections,
no decay was observed during data collection. The data were corrected for
absorption by empirical methods based on psi scans and reduced with the
<i>NRCVAX</i> (Gabe, 1989) programs. They were solved using
<i>SHELXS97</i>(Sheldrick, 2008) and refined by full-matrix least squares on
F2 with <i>SHELXL97</i>(Sheldrick, 2008). The non-hydrogen atoms were refined
anisotropically.
Refinement of <i>F</i>^2^ against ALL reflections. The weighted <i>R</i>-factor
<i>wR</i> and goodness of fit <i>S</i> are based on <i>F</i>^2^, conventional
<i>R</i>-factors <i>R</i> are based on <i>F</i>, with <i>F</i> set to zero for
negative <i>F</i>^2^. The threshold expression of <i>F</i>^2^ >
\s(<i>F</i>^2^) is used only for calculating <i>R</i>-factors(gt) <i>etc</i>.
and is not relevant to the choice of reflections for refinement.
<i>R</i>-factors based on <i>F</i>^2^ are statistically about twice as large
as those based on <i>F</i>, and <i>R</i>- factors based on ALL data will be
even larger.
;
_reflns_number_total     3408
_reflns_number_gt     2833
_reflns_threshold_expression     'I>2\s(I)'
_refine_ls_structure_factor_coef     Fsqd
_refine_ls_matrix_type     full
_refine_ls_R_factor_all     0.0407
_refine_ls_R_factor_gt     0.0295
_refine_ls_wR_factor_gt     0.0701
_refine_ls_wR_factor_ref     0.0732
_refine_ls_goodness_of_fit_ref     1.054
_refine_ls_restrained_S_all     1.054
_refine_ls_number_reflns     3408
_refine_ls_number_parameters     217
_refine_ls_number_restraints     0
_refine_ls_hydrogen_treatment     constr
_refine_ls_weighting_scheme     calc
_refine_ls_weighting_details
         'calc w=1/[\s^2^(Fo^2^)+(0.0443P)^2^+0.4620P] where P=(Fo^2^+2Fc^2^)/3'
_atom_sites_solution_hydrogens     geom
_atom_sites_solution_primary     direct
_atom_sites_solution_secondary     difmap
_refine_ls_shift/su_max     0.001
_refine_ls_shift/su_mean     0
_refine_diff_density_max     0.64
_refine_diff_density_min     -1.219
_refine_ls_extinction_method     none
loop_
    _atom_type_symbol
    _atom_type_description
    _atom_type_scat_dispersion_real
    _atom_type_scat_dispersion_imag
    _atom_type_scat_source
    C C 0.0033 0.0016 'International Tables Vol C Tables 4.2.6.8 and 6.1.1.4'
    H H 0 0 'International Tables Vol C Tables 4.2.6.8 and 6.1.1.4'
    F F 0.0171 0.0103 'International Tables Vol C Tables 4.2.6.8 and 6.1.1.4'
    I I -0.4742 1.8119 'International Tables Vol C Tables 4.2.6.8 and 6.1.1.4'
    O O 0.0106 0.006 'International Tables Vol C Tables 4.2.6.8 and 6.1.1.4'
_computing_data_collection     'DIFRAC (Flack et al., 1992)'
_computing_cell_refinement     'DIFRAC (Flack et al., 1992)'
_computing_data_reduction     'NRCVAX (Gabe et al., 1989)'
_computing_structure_solution     'SHELXS97 (Sheldrick, 2008)'
_computing_structure_refinement     'SHELXL97 (Sheldrick, 2008)'
_computing_molecular_graphics     '<i>Mercury</i> (Macrae <i>et al.</i>, 2006)'
_computing_publication_material     '<i>publCIF</i> (Westrip, 2010)'
loop_
    _atom_site_type_symbol
    _atom_site_label
    _atom_site_fract_x
    _atom_site_fract_y
    _atom_site_fract_z
    _atom_site_U_iso_or_equiv
    _atom_site_adp_type
    _atom_site_calc_flag
    _atom_site_refinement_flags
    _atom_site_occupancy
    _atom_site_symmetry_multiplicity
    _atom_site_disorder_assembly
    _atom_site_disorder_group
    C C1 0.5725(6) 0.6621(4) 0.4130(4) 0.0211(9) Uani d . 1 1 . .
    C C2 0.7221(6) 0.5801(5) 0.4421(4) 0.0272(10) Uani d . 1 1 . .
    H H2 0.8038 0.5305 0.3853 0.033 Uiso calc R 1 1 . .
    C C3 0.7484(7) 0.5727(5) 0.5550(5) 0.0339(12) Uani d . 1 1 . .
    H H3 0.849 0.5164 0.5777 0.041 Uiso calc R 1 1 . .
    C C4 0.6295(6) 0.6467(5) 0.6364(4) 0.0288(11) Uani d . 1 1 . .
    H H4 0.6489 0.6399 0.7148 0.035 Uiso calc R 1 1 . .
    C C5 0.4833(6) 0.7300(5) 0.6056(4) 0.0270(10) Uani d . 1 1 . .
    H H5 0.4045 0.7827 0.6617 0.032 Uiso calc R 1 1 . .
    C C6 0.4513(6) 0.7368(4) 0.4917(4) 0.0227(9) Uani d . 1 1 . .
    C C7 0.2966(6) 0.8263(4) 0.4478(4) 0.0227(9) Uani d . 1 1 . .
    C C8 0.3279(7) 0.9700(5) 0.4218(4) 0.0299(11) Uani d . 1 1 . .
    H H8A 0.2272 1.0273 0.3935 0.045 Uiso calc R 1 1 . .
    H H8B 0.4316 0.9723 0.3618 0.045 Uiso calc R 1 1 . .
    H H8C 0.3451 1.0031 0.4933 0.045 Uiso calc R 1 1 . .
    C C9 0.1276(6) 0.8183(5) 0.5324(4) 0.0309(11) Uani d . 1 1 . .
    H H9A 0.0311 0.8776 0.5008 0.046 Uiso calc R 1 1 . .
    H H9B 0.1353 0.8467 0.6081 0.046 Uiso calc R 1 1 . .
    H H9C 0.1077 0.7255 0.5426 0.046 Uiso calc R 1 1 . .
    C C10 -0.0885(6) 0.8468(4) 0.0402(4) 0.0215(9) Uani d . 1 1 . .
    C C11 -0.2429(6) 0.9114(5) 0.0057(5) 0.0320(12) Uani d . 1 1 . .
    H H11 -0.3264 0.9704 0.0542 0.038 Uiso calc R 1 1 . .
    C C12 -0.2712(6) 0.8866(5) -0.1023(5) 0.0308(11) Uani d . 1 1 . .
    H H12 -0.3758 0.9292 -0.1291 0.037 Uiso calc R 1 1 . .
    C C13 -0.1484(6) 0.8006(5) -0.1711(4) 0.0302(11) Uani d . 1 1 . .
    H H13 -0.1687 0.7844 -0.2452 0.036 Uiso calc R 1 1 . .
    C C14 0.0050(6) 0.7373(4) -0.1332(4) 0.0245(10) Uani d . 1 1 . .
    H H14 0.0887 0.678 -0.1814 0.029 Uiso calc R 1 1 . .
    C C15 0.0367(6) 0.7600(4) -0.0255(4) 0.0212(9) Uani d . 1 1 . .
    C C16 0.1966(6) 0.6918(4) 0.0259(4) 0.0204(9) Uani d . 1 1 . .
    C C17 0.3625(6) 0.6881(5) -0.0644(4) 0.0267(10) Uani d . 1 1 . .
    H H17A 0.4625 0.6434 -0.0281 0.04 Uiso calc R 1 1 . .
    H H17B 0.3763 0.7802 -0.0937 0.04 Uiso calc R 1 1 . .
    H H17C 0.3554 0.6384 -0.1296 0.04 Uiso calc R 1 1 . .
    C C18 0.1750(6) 0.5513(4) 0.0787(4) 0.0274(10) Uani d . 1 1 . .
    H H18A 0.2784 0.5075 0.1118 0.041 Uiso calc R 1 1 . .
    H H18B 0.1601 0.4985 0.0178 0.041 Uiso calc R 1 1 . .
    H H18C 0.0726 0.5574 0.1406 0.041 Uiso calc R 1 1 . .
    F F1 0.7418(4) 0.5802(3) 0.1913(3) 0.0372(7) Uani d . 1 1 . .
    F F2 -0.2633(4) 0.9676(3) 0.2491(3) 0.0437(8) Uani d . 1 1 . .
    I I1 0.50006(4) 0.68702(3) 0.24847(2) 0.02221(10) Uani d . 1 1 . .
    I I2 -0.01657(4) 0.86419(3) 0.20011(2) 0.02531(10) Uani d . 1 1 . .
    O O1 0.2750(4) 0.7761(3) 0.3428(3) 0.0283(7) Uani d . 1 1 . .
    O O2 0.2131(4) 0.7722(3) 0.1146(3) 0.0250(7) Uani d . 1 1 . .
loop_
    _atom_site_aniso_label
    _atom_site_aniso_U_11
    _atom_site_aniso_U_22
    _atom_site_aniso_U_33
    _atom_site_aniso_U_12
    _atom_site_aniso_U_13
    _atom_site_aniso_U_23
    C1 0.025(2) 0.018(2) 0.022(2) -0.0066(18) -0.0071(18) 0.0021(17)
    C2 0.022(2) 0.027(2) 0.031(3) 0.000(2) -0.004(2) -0.0025(19)
    C3 0.031(3) 0.032(3) 0.041(3) -0.005(2) -0.018(2) 0.005(2)
    C4 0.037(3) 0.030(3) 0.023(2) -0.010(2) -0.015(2) 0.0036(19)
    C5 0.038(3) 0.027(2) 0.018(2) -0.012(2) -0.005(2) -0.0010(18)
    C6 0.024(2) 0.020(2) 0.024(2) -0.0023(18) -0.0066(19) 0.0019(17)
    C7 0.022(2) 0.025(2) 0.020(2) -0.0004(18) -0.0024(18) -0.0050(18)
    C8 0.036(3) 0.024(2) 0.026(2) 0.000(2) -0.003(2) 0.0009(19)
    C9 0.027(3) 0.034(3) 0.027(3) -0.002(2) 0.005(2) -0.003(2)
    C10 0.020(2) 0.022(2) 0.021(2) -0.0058(18) 0.0004(18) -0.0009(17)
    C11 0.021(2) 0.025(2) 0.045(3) -0.001(2) 0.000(2) 0.002(2)
    C12 0.021(2) 0.032(3) 0.040(3) -0.007(2) -0.012(2) 0.008(2)
    C13 0.033(3) 0.027(2) 0.034(3) -0.013(2) -0.012(2) 0.007(2)
    C14 0.032(3) 0.023(2) 0.021(2) -0.009(2) -0.0069(19) -0.0009(18)
    C15 0.022(2) 0.018(2) 0.024(2) -0.0076(18) -0.0021(18) 0.0011(17)
    C16 0.017(2) 0.024(2) 0.018(2) -0.0022(18) 0.0009(17) -0.0054(17)
    C17 0.025(2) 0.029(2) 0.024(2) -0.002(2) -0.0009(19) -0.0056(19)
    C18 0.030(3) 0.024(2) 0.027(2) -0.002(2) -0.007(2) -0.0010(19)
    F1 0.0276(16) 0.0464(18) 0.0335(16) 0.0017(13) 0.0032(13) -0.0155(13)
    F2 0.0304(17) 0.0502(19) 0.0433(18) 0.0012(14) 0.0115(14) -0.0189(15)
    I1 0.02218(17) 0.02611(17) 0.01820(16) -0.00355(12) -0.00138(12)
                                                                    -0.00623(11)
    I2 0.02468(18) 0.02723(17) 0.02327(17) -0.00611(13) 0.00320(12) -0.00869(12)
    O1 0.0204(17) 0.0395(19) 0.0243(17) 0.0040(14) -0.0070(14) -0.0113(14)
    O2 0.0195(16) 0.0316(17) 0.0235(16) -0.0007(13) -0.0009(13) -0.0122(14)
_geom_special_details
;
All e.s.d.'s (except the e.s.d. in the dihedral angle between two l.s. planes)
are estimated using the full covariance matrix. The cell e.s.d.'s are taken
into account individually in the estimation of e.s.d.'s in distances, angles
and torsion angles; correlations between e.s.d.'s in cell parameters are only
used when they are defined by crystal symmetry. An approximate (isotropic)
treatment of cell e.s.d.'s is used for estimating e.s.d.'s involving l.s.
planes.
;
loop_
    _geom_bond_atom_site_label_1
    _geom_bond_atom_site_label_2
    _geom_bond_site_symmetry_2
    _geom_bond_distance
    _geom_bond_publ_flag
    C1 C6 . 1.374(6) ?
    C1 C2 . 1.386(6) ?
    C1 I1 . 2.085(4) y
    C2 C3 . 1.367(7) ?
    C2 H2 . 0.950 ?
    C3 C4 . 1.382(7) ?
    C4 C5 . 1.378(7) ?
    C5 C6 . 1.394(6) ?
    C6 C7 . 1.514(6) ?
    C7 O1 . 1.437(5) ?
    C7 C8 . 1.521(6) ?
    C7 C9 . 1.523(6) ?
    C10 C15 . 1.372(6) ?
    C10 C11 . 1.382(6) ?
    C10 I2 . 2.094(5) y
    C11 H11 . 0.950 ?
    C11 C12 . 1.385(7) ?
    C12 C13 . 1.377(7) ?
    C13 C14 . 1.389(7) ?
    C14 C15 . 1.385(6) ?
    C15 C16 . 1.519(6) ?
    C16 O2 . 1.437(5) ?
    C16 C18 . 1.519(6) ?
    C16 C17 . 1.525(6) ?
    F1 I1 . 2.045(3) y
    F2 I2 . 2.046(3) y
    I1 O1 . 2.022(3) y
    I2 O2 . 2.017(3) y
loop_
    _geom_angle_atom_site_label_1
    _geom_angle_atom_site_label_2
    _geom_angle_atom_site_label_3
    _geom_angle_site_symmetry_1
    _geom_angle_site_symmetry_3
    _geom_angle
    _geom_angle_publ_flag
    C6 C1 C2 . . 123.2(4) ?
    C6 C1 I1 . . 111.5(3) ?
    C2 C1 I1 . . 125.3(4) ?
    C3 C2 C1 . . 117.9(5) ?
    H2 C2 C1 . . 121.0 ?
    C2 C3 C4 . . 120.4(5) ?
    C5 C4 C3 . . 120.9(4) ?
    C4 C5 C6 . . 119.7(5) ?
    C1 C6 C5 . . 117.7(4) ?
    C1 C6 C7 . . 118.1(4) ?
    C5 C6 C7 . . 124.2(4) ?
    O1 C7 C6 . . 108.1(4) ?
    O1 C7 C8 . . 109.8(4) ?
    C6 C7 C8 . . 109.9(4) ?
    O1 C7 C9 . . 104.8(4) ?
    C6 C7 C9 . . 112.1(4) ?
    C8 C7 C9 . . 111.8(4) ?
    C15 C10 C11 . . 124.0(4) ?
    C15 C10 I2 . . 111.0(3) ?
    C11 C10 I2 . . 124.9(4) ?
    C10 C11 C12 . . 117.4(5) ?
    H11 C11 C10 . . 121.3 ?
    C13 C12 C11 . . 120.3(5) ?
    C12 C13 C14 . . 120.6(5) ?
    C15 C14 C13 . . 120.4(4) ?
    C10 C15 C14 . . 117.3(4) ?
    C10 C15 C16 . . 118.2(4) ?
    C14 C15 C16 . . 124.5(4) ?
    O2 C16 C15 . . 107.5(3) ?
    O2 C16 C18 . . 110.3(4) ?
    C15 C16 C18 . . 109.6(4) ?
    O2 C16 C17 . . 106.0(3) ?
    C15 C16 C17 . . 111.9(4) ?
    C18 C16 C17 . . 111.3(4) ?
    O1 I1 F1 . . 166.40(12) ?
    O1 I1 C1 . . 80.58(16) ?
    F1 I1 C1 . . 86.21(16) ?
    O2 I2 F2 . . 166.81(13) ?
    O2 I2 C10 . . 80.30(16) ?
    F2 I2 C10 . . 87.13(16) ?
    C7 O1 I1 . . 113.7(3) ?
    C16 O2 I2 . . 113.6(3) ?
loop_
    _geom_torsion_atom_site_label_1
    _geom_torsion_atom_site_label_2
    _geom_torsion_atom_site_label_3
    _geom_torsion_atom_site_label_4
    _geom_torsion_site_symmetry_1
    _geom_torsion_site_symmetry_2
    _geom_torsion_site_symmetry_3
    _geom_torsion_site_symmetry_4
    _geom_torsion
    _geom_torsion_publ_flag
    C6 C1 C2 C3 . . . . 0.7(7) ?
    I1 C1 C2 C3 . . . . -178.5(4) ?
    C1 C2 C3 C4 . . . . -0.8(7) ?
    C2 C3 C4 C5 . . . . -0.6(8) ?
    C3 C4 C5 C6 . . . . 2.1(7) ?
    C2 C1 C6 C5 . . . . 0.8(7) ?
    I1 C1 C6 C5 . . . . -179.8(3) ?
    C2 C1 C6 C7 . . . . 177.8(4) ?
    I1 C1 C6 C7 . . . . -2.8(5) ?
    C4 C5 C6 C1 . . . . -2.2(7) ?
    C4 C5 C6 C7 . . . . -179.0(4) ?
    C1 C6 C7 O1 . . . . 21.8(5) ?
    C5 C6 C7 O1 . . . . -161.3(4) ?
    C1 C6 C7 C8 . . . . -98.0(5) ?
    C5 C6 C7 C8 . . . . 78.8(5) ?
    C1 C6 C7 C9 . . . . 136.9(4) ?
    C5 C6 C7 C9 . . . . -46.3(6) ?
    C15 C10 C11 C12 . . . . -0.3(7) ?
    I2 C10 C11 C12 . . . . -178.8(3) ?
    C10 C11 C12 C13 . . . . 0.0(7) ?
    C11 C12 C13 C14 . . . . 0.2(7) ?
    C12 C13 C14 C15 . . . . -0.1(7) ?
    C11 C10 C15 C14 . . . . 0.4(6) ?
    I2 C10 C15 C14 . . . . 179.0(3) ?
    C11 C10 C15 C16 . . . . -177.4(4) ?
    I2 C10 C15 C16 . . . . 1.2(5) ?
    C13 C14 C15 C10 . . . . -0.2(6) ?
    C13 C14 C15 C16 . . . . 177.5(4) ?
    C10 C15 C16 O2 . . . . -22.0(5) ?
    C14 C15 C16 O2 . . . . 160.3(4) ?
    C10 C15 C16 C18 . . . . 97.9(5) ?
    C14 C15 C16 C18 . . . . -79.8(5) ?
    C10 C15 C16 C17 . . . . -138.1(4) ?
    C14 C15 C16 C17 . . . . 44.3(6) ?
    C6 C1 I1 O1 . . . . -11.4(3) ?
    C2 C1 I1 O1 . . . . 168.0(4) ?
    C6 C1 I1 F1 . . . . 171.9(3) ?
    C2 C1 I1 F1 . . . . -8.8(4) ?
    C15 C10 I2 O2 . . . . 13.5(3) ?
    C11 C10 I2 O2 . . . . -167.8(4) ?
    C15 C10 I2 F2 . . . . -170.5(3) ?
    C11 C10 I2 F2 . . . . 8.2(4) ?
    C6 C7 O1 I1 . . . . -31.0(4) ?
    C8 C7 O1 I1 . . . . 89.0(4) ?
    C9 C7 O1 I1 . . . . -150.7(3) ?
    F1 I1 O1 C7 . . . . 38.2(7) ?
    C1 I1 O1 C7 . . . . 24.4(3) ?
    C15 C16 O2 I2 . . . . 33.1(4) ?
    C18 C16 O2 I2 . . . . -86.4(4) ?
    C17 C16 O2 I2 . . . . 153.0(3) ?
    F2 I2 O2 C16 . . . . -44.7(7) ?
    C10 I2 O2 C16 . . . . -26.9(3) ?
_iucr_refine_instructions_details
;
TITL jp02154 in P -1
CELL  0.71073   7.9826  10.1879  11.6908   83.129   79.007   78.267
ZERR     4.00   0.0060   0.0076   0.0054    0.049    0.049    0.062
LATT   1
SFAC  C    H    F    I    O
UNIT  36   40   4    4    4
MERG   2
FMAP   2
PLAN    4
SIZE     0.30   0.40   0.40
ACTA    51.00
htab
BOND
CONF
WPDB   2
L.S.   20
TEMP   -80.00
WGHT    0.044300    0.462000
FVAR       0.95048
MOLE    1
C1    1    0.572491    0.662080    0.413034    11.00000    0.02454    0.01833 =
         0.02192    0.00213   -0.00707   -0.00656
C2    1    0.722063    0.580093    0.442103    11.00000    0.02196    0.02655 =
         0.03127   -0.00255   -0.00427   -0.00043
AFIX  43
H2    2    0.803804    0.530545    0.385305    11.00000   -1.20000
AFIX   0
C3    1    0.748352    0.572719    0.555044    11.00000    0.03125    0.03227 =
         0.04063    0.00545   -0.01778   -0.00542
AFIX  43
H3    2    0.848989    0.516374    0.577729    11.00000   -1.20000
AFIX   0
C4    1    0.629524    0.646673    0.636442    11.00000    0.03713    0.03001 =
         0.02318    0.00355   -0.01451   -0.01021
AFIX  43
H4    2    0.648941    0.639948    0.714791    11.00000   -1.20000
AFIX   0
C5    1    0.483262    0.730037    0.605564    11.00000    0.03759    0.02747 =
         0.01850   -0.00102   -0.00533   -0.01173
AFIX  43
H5    2    0.404525    0.782674    0.661654    11.00000   -1.20000
AFIX   0
C6    1    0.451348    0.736790    0.491658    11.00000    0.02399    0.01998 =
         0.02357    0.00192   -0.00662   -0.00231
C7    1    0.296626    0.826267    0.447808    11.00000    0.02237    0.02476 =
         0.01970   -0.00495   -0.00238   -0.00045
C8    1    0.327921    0.970035    0.421782    11.00000    0.03588    0.02444 =
         0.02560    0.00087   -0.00350   -0.00029
AFIX  33
H8A   2    0.227235    1.027339    0.393508    11.00000   -1.50000
H8B   2    0.431638    0.972317    0.361788    11.00000   -1.50000
H8C   2    0.345054    1.003080    0.493281    11.00000   -1.50000
AFIX   0
C9    1    0.127607    0.818291    0.532355    11.00000    0.02698    0.03384 =
         0.02691   -0.00335    0.00460   -0.00230
AFIX  33
H9A   2    0.031075    0.877555    0.500793    11.00000   -1.50000
H9B   2    0.135291    0.846713    0.608071    11.00000   -1.50000
H9C   2    0.107724    0.725475    0.542592    11.00000   -1.50000
AFIX   0
C10   1   -0.088489    0.846823    0.040224    11.00000    0.02028    0.02183 =
         0.02147   -0.00088    0.00035   -0.00578
C11   1   -0.242894    0.911382    0.005715    11.00000    0.02050    0.02538 =
         0.04521    0.00158    0.00025   -0.00113
AFIX  43
H11   2   -0.326384    0.970445    0.054243    11.00000   -1.20000
AFIX   0
C12   1   -0.271182    0.886642   -0.102322    11.00000    0.02087    0.03218 =
         0.04023    0.00770   -0.01223   -0.00681
AFIX  43
H12   2   -0.375752    0.929223   -0.129061    11.00000   -1.20000
AFIX   0
C13   1   -0.148359    0.800582   -0.171128    11.00000    0.03301    0.02712 =
         0.03432    0.00660   -0.01250   -0.01346
AFIX  43
H13   2   -0.168692    0.784371   -0.245213    11.00000   -1.20000
AFIX   0
C14   1    0.004986    0.737260   -0.133208    11.00000    0.03185    0.02269 =
         0.02135   -0.00090   -0.00689   -0.00928
AFIX  43
H14   2    0.088655    0.677977   -0.181431    11.00000   -1.20000
AFIX   0
C15   1    0.036672    0.760010   -0.025525    11.00000    0.02211    0.01768 =
         0.02395    0.00109   -0.00208   -0.00760
C16   1    0.196619    0.691772    0.025868    11.00000    0.01710    0.02438 =
         0.01843   -0.00543    0.00090   -0.00216
C17   1    0.362544    0.688131   -0.064446    11.00000    0.02465    0.02937 =
         0.02422   -0.00561   -0.00090   -0.00177
AFIX  33
H17A  2    0.462498    0.643418   -0.028055    11.00000   -1.50000
H17B  2    0.376294    0.780236   -0.093718    11.00000   -1.50000
H17C  2    0.355446    0.638400   -0.129591    11.00000   -1.50000
AFIX   0
C18   1    0.175007    0.551327    0.078701    11.00000    0.02999    0.02407 =
         0.02747   -0.00096   -0.00725   -0.00221
AFIX  33
H18A  2    0.278389    0.507500    0.111770    11.00000   -1.50000
H18B  2    0.160103    0.498489    0.017827    11.00000   -1.50000
H18C  2    0.072583    0.557374    0.140594    11.00000   -1.50000
AFIX   0
F1    3    0.741799    0.580236    0.191272    11.00000    0.02762    0.04642 =
         0.03350   -0.01549    0.00316    0.00170
F2    3   -0.263276    0.967601    0.249053    11.00000    0.03044    0.05019 =
         0.04335   -0.01890    0.01154    0.00124
I1    4    0.500058    0.687019    0.248472    11.00000    0.02218    0.02611 =
         0.01820   -0.00623   -0.00138   -0.00355
I2    4   -0.016569    0.864188    0.200114    11.00000    0.02468    0.02723 =
         0.02327   -0.00869    0.00320   -0.00611
O1    5    0.275010    0.776059    0.342798    11.00000    0.02042    0.03949 =
         0.02426   -0.01131   -0.00701    0.00402
O2    5    0.213136    0.772166    0.114609    11.00000    0.01954    0.03161 =
         0.02353   -0.01221   -0.00092   -0.00067
HKLF    4
REM  jp02154 in P -1
REM R1 =  0.0295 for   2833 Fo > 4sig(Fo)  and  0.0407 for all   3408 data
REM    217 parameters refined using      0 restraints
END
WGHT      0.0443      0.4549
REM Highest difference peak  0.640,  deepest hole -1.219,  1-sigma level  0.132
Q1    1   0.3837  0.7235  0.2619  11.00000  0.05    0.64
Q2    1  -0.1259  0.8953  0.2048  11.00000  0.05    0.62
Q3    1   0.0039  0.8248  0.2609  11.00000  0.05    0.56
Q4    1  -0.0554  1.0371  0.2243  11.00000  0.05    0.52
;
data_global
_journal_date_recd_electronic     2012-03-16
_journal_date_accepted     2012-03-23
_journal_name_full     'Acta Crystallographica, Section E'
_journal_year     2012
_journal_volume     68
_journal_issue      4
_journal_page_first     o1238
_journal_page_last     o1238
_journal_paper_category     QO
_journal_paper_doi     10.1107/S1600536812012822
_journal_coeditor_code     LH5436
_publ_contact_author_name     'Claude Y. Legault'
_publ_contact_author_address
;
Universit\'e de Sherbrooke
D\'epartement de chimie
2500 boul. de l'Universit\'e
Sherbrooke
Qu\'ebec
Canada J1K 2R1
;
_publ_contact_author_email     'claude.legault@usherbrooke.ca'
_publ_contact_author_fax     '819-821-8017'
_publ_contact_author_phone     '819-821-7006'
_publ_section_title
;
1-Fluoro-3,3-dimethyl-1,3-dihydro-1\l^3^-benzo[<i>d</i>][1,2]iodoxole
;
loop_
    _publ_author_name
    _publ_author_footnote
    _publ_author_address
    'Legault, Claude Y.' .
;
Universit\'e de Sherbrooke
D\'epartement de chimie
2500 boul. de l'Universit\'e
Sherbrooke
Qu\'ebec
Canada J1K 2R1
;
    'Pr\'evost, Julie' .
;
Universit\'e de Sherbrooke
D\'epartement de chimie
2500 boul. de l'Universit\'e
Sherbrooke
Qu\'ebec
Canada J1K 2R1
;
_exptl_special_details
;
The title compound was obtained as a white solid (44 mg, 25%):
 ^1^H NMR (300 MHz, CDCl~3~) (p.p.m.)
7.96 (d, <i>J</i> = 7.4 Hz, 1H), 7.55 (t, <i>J</i> = 7.4 Hz, 2H), 7.47 (t,
<i>J</i> = 7.4 Hz, 2H), 7.17 (d, <i>J</i> = 7.4 Hz, 1H), 1.52 (s, 6H); ^13^C
NMR (75 MHz, CDCl~3~) (p.p.m.) 148.5, 130.6, 130.1, 128.7, 126.0, 116.0, 85.2,
29.1; ^19^F NMR (376 MHz, CDCl~3~) (p.p.m.) -148.5; m.p. 82--84 \%C; IR
(CHCl~3~) (cm^-1^) 3054, 2973, 2925, 1565, 1462, 1237, 1255, 1156, 945, 761;
HRMS calc. for C~9~H~10~FIO: 279.9766, found: 279.9766.
;
