# Supplementary material for: 1-Fluoro-3,3-dimethyl-1,3-dihydro-1λ3-benzo[d][1,2]iodoxole
Source: Acta Crystallogr Sect E Struct Rep Online. 2012 Mar 31;68(Pt 4):o1238. doi: 10.1107/S1600536812012822 (PMC3344168; doi:10.1107/S1600536812012822)
Supplement: Supplementary file 3 [file e-68-o1238-Isup3.hkl]

# 
# h,k,l, Fc-squared, Fo-squared, sigma(Fo-squared) and status flag 
# 
data_I
_shelx_title ' jp02154 in P -1' 
_shelx_refln_list_code          4 
_shelx_F_calc_maximum      281.30 
_exptl_crystal_F_000       536.00 
_reflns_d_resolution_high  0.8239 
 
loop_ 
 _symmetry_equiv_pos_as_xyz 
 'x, y, z' 
 '-x, -y, -z' 
 
_cell_length_a     7.9826 
_cell_length_b    10.1879 
_cell_length_c    11.6908 
_cell_angle_alpha  83.129 
_cell_angle_beta   79.007 
_cell_angle_gamma  78.267 
 
_shelx_F_squared_multiplier     1.000 
 
loop_ 
 _refln_index_h 
 _refln_index_k 
 _refln_index_l 
 _refln_F_squared_calc 
 _refln_F_squared_meas 
 _refln_F_squared_sigma 
 _refln_observed_status 
   1   0   0       34.15       46.49      7.75 o 
   2   0   0    10049.61     9343.52     55.35 o 
   3   0   0        7.59       11.07     17.71 o 
   4   0   0    27087.13    25776.86    490.37 o 
   5   0   0      200.42      231.35     26.57 o 
   6   0   0     5658.50     5786.98     84.13 o 
   7   0   0        7.74       11.07     27.67 o 
   8   0   0     3994.11     4344.66     94.09 o 
   9   0   0      260.60      294.44     44.28 o 
  -9   1   0     1428.80     1586.22     65.31 o 
  -8   1   0      485.56      441.66     48.70 o 
  -7   1   0     1602.29     1533.09     55.35 o 
  -6   1   0      391.76      345.36     35.42 o 
  -5   1   0     3800.02     3656.16     61.99 o 
  -4   1   0     1541.44     1431.25     37.64 o 
  -3   1   0    10220.44     9484.10     71.95 o 
  -2   1   0      693.49      613.23     21.03 o 
  -1   1   0     9323.13     7605.65    151.65 o 
   0   1   0      770.23      825.76      9.96 o 
   1   1   0    15259.63    14043.50    166.04 o 
   2   1   0       46.68       43.17     13.28 o 
   3   1   0     6206.47     6503.16     55.35 o 
   4   1   0       83.13       90.77     21.03 o 
   5   1   0      491.40      524.68     28.78 o 
   6   1   0      139.36      131.72     30.99 o 
   7   1   0      989.49     1046.04     52.03 o 
   8   1   0      393.07      479.30     45.38 o 
   9   1   0       46.24       39.85     43.17 o 
  -8   2   0       32.05        0.00     40.96 o 
  -7   2   0     2516.79     2395.38     69.74 o 
  -6   2   0      180.67      264.55     29.89 o 
  -5   2   0     1964.27     1803.17     48.70 o 
  -4   2   0      775.91      822.44     34.31 o 
  -3   2   0     6477.93     5958.55     63.09 o 
  -2   2   0     4860.85     4609.22     47.60 o 
  -1   2   0     1776.82     1626.07     23.25 o 
   0   2   0    16265.53    15606.47    191.50 o 
   1   2   0     2238.80     2315.68     25.46 o 
   2   2   0    26838.30    26240.66    327.65 o 
   3   2   0      635.83      585.56     22.14 o 
   4   2   0     5088.01     5029.85     56.45 o 
   5   2   0        2.79        0.00     23.25 o 
   6   2   0     7022.91     7300.14     89.66 o 
   7   2   0        9.72       34.31     28.78 o 
   8   2   0     1891.94     2014.60     70.84 o 
   9   2   0       51.74       29.89     42.06 o 
  -8   3   0      620.53      633.16     50.92 o 
  -7   3   0     3283.19     3331.83     77.48 o 
  -6   3   0      558.06      577.81     38.74 o 
  -5   3   0      625.52      659.72     38.74 o 
  -4   3   0      808.61      727.25     35.42 o 
  -3   3   0    14521.83    14160.84    100.73 o 
  -2   3   0      247.64      228.03     19.92 o 
  -1   3   0    11138.30    10738.24     61.99 o 
   0   3   0       77.97      110.69     11.07 o 
   1   3   0    79130.83    69838.95    515.83 o 
   2   3   0      821.30      851.22     22.14 o 
   3   3   0     7125.65     7241.48     58.67 o 
   4   3   0      122.40      143.90     18.82 o 
   5   3   0    18047.14    18602.91    122.87 o 
   6   3   0        5.67        0.00     26.57 o 
   7   3   0     5517.42     5533.50     88.55 o 
   8   3   0       10.45        7.75     32.10 o 
   9   3   0     3156.02     3450.27     88.55 o 
  -8   4   0      346.53      342.04     44.28 o 
  -7   4   0      743.34      815.80     49.81 o 
  -6   4   0      775.64      825.76     47.60 o 
  -5   4   0     1195.54     1162.27     48.70 o 
  -4   4   0     1741.12     1610.57     45.38 o 
  -3   4   0     4249.33     3940.64     60.88 o 
  -2   4   0     4019.60     3903.00     49.81 o 
  -1   4   0     3963.30     3914.07     44.28 o 
   0   4   0     2378.52     2328.96     16.60 o 
   1   4   0     4634.67     4881.52     44.28 o 
   2   4   0     3230.96     3235.53     38.74 o 
   3   4   0     3577.50     3656.16     46.49 o 
   4   4   0      990.52      986.27     33.21 o 
   5   4   0     1148.24     1179.98     37.64 o 
   6   4   0      245.80      214.74     33.21 o 
   7   4   0      362.14      377.46     37.64 o 
   8   4   0      519.71      606.59     45.38 o 
   9   4   0       20.46       14.39     42.06 o 
  -7   5   0        0.77       26.57     35.42 o 
  -6   5   0     4851.89     4913.62     90.77 o 
  -5   5   0       15.98       46.49     26.57 o 
  -4   5   0     4591.87     4622.50     74.16 o 
  -3   5   0        8.36        0.00     23.25 o 
  -2   5   0    12812.78    12706.34     96.30 o 
  -1   5   0      977.33     1009.51     28.78 o 
   0   5   0     4941.23     5026.53     52.03 o 
   1   5   0     2409.22     2409.77     37.64 o 
   2   5   0    11042.88    11443.35     78.59 o 
   3   5   0     6478.70     6940.39     67.52 o 
   4   5   0     3255.52     3296.41     55.35 o 
   5   5   0     1627.94     1636.03     46.49 o 
   6   5   0      934.95      905.46     45.38 o 
   7   5   0     3985.77     4132.13     76.38 o 
   8   5   0      338.03      311.04     42.06 o 
   9   5   0      888.34      846.79     54.24 o 
  -7   6   0      649.99      629.84     50.92 o 
  -6   6   0      622.48      598.84     50.92 o 
  -5   6   0     1491.74     1474.42     57.56 o 
  -4   6   0       42.92        0.00     33.21 o 
  -3   6   0      518.90      461.59     37.64 o 
  -2   6   0     3262.05     3353.97     54.24 o 
  -1   6   0      882.22      831.30     29.89 o 
   0   6   0     2932.15     2973.19     45.38 o 
   1   6   0      272.74      274.52     23.25 o 
   2   6   0     6859.84     7208.27     69.74 o 
   3   6   0      168.47      159.40     24.35 o 
   4   6   0     2848.48     2998.65     54.24 o 
   5   6   0       91.89       84.13     27.67 o 
   6   6   0     4312.24     4395.58     76.38 o 
   7   6   0        0.74       61.99     26.57 o 
   8   6   0     1831.06     1755.58     66.42 o 
   9   6   0       37.93       55.35     37.64 o 
  -6   7   0      641.31      653.08     53.13 o 
  -5   7   0      143.10      181.53     38.74 o 
  -4   7   0     1732.78     1668.13     57.56 o 
  -3   7   0      653.77      603.27     39.85 o 
  -2   7   0     3221.82     3144.76     59.77 o 
  -1   7   0      415.32      439.45     27.67 o 
   0   7   0     5586.35     5876.64     69.74 o 
   1   7   0     1734.10     1845.24     42.06 o 
   2   7   0     4780.20     5038.70     64.20 o 
   3   7   0      506.29      551.25     30.99 o 
   4   7   0     6119.03     6268.49     78.59 o 
   5   7   0       43.81       52.03     26.57 o 
   6   7   0     2202.87     2300.18     64.20 o 
   7   7   0      237.67      220.28     35.42 o 
   8   7   0     1139.94     1049.36     56.45 o 
  -5   8   0     3764.97     3456.91     91.87 o 
  -4   8   0       50.46       36.53     36.53 o 
  -3   8   0     4118.38     4196.34     78.59 o 
  -2   8   0      357.49      305.51     35.42 o 
  -1   8   0     7428.79     7434.08     90.77 o 
   0   8   0      186.43      169.36     27.67 o 
   1   8   0     5698.10     5755.99     76.38 o 
   2   8   0       22.31       46.49     23.25 o 
   3   8   0     8450.10     8463.52     94.09 o 
   4   8   0      270.24      309.94     33.21 o 
   5   8   0     2369.19     2376.56     59.77 o 
   6   8   0      480.22      565.64     38.74 o 
   7   8   0     1666.09     1726.80     59.77 o 
   8   8   0      453.38      473.76     47.60 o 
  -5   9   0       11.27       21.03     42.06 o 
  -4   9   0      776.49      767.10     52.03 o 
  -3   9   0       40.40       48.70     32.10 o 
  -2   9   0      242.33      190.39     36.53 o 
  -1   9   0       92.63      112.91     30.99 o 
   0   9   0      933.59      854.54     46.49 o 
   1   9   0       85.04      149.43     26.57 o 
   2   9   0       12.21       18.82     26.57 o 
   3   9   0      716.59      591.10     44.28 o 
   4   9   0       61.95      127.30     26.57 o 
   5   9   0       61.17       77.48     30.99 o 
   6   9   0       89.89       59.77     36.53 o 
   7   9   0      415.26      314.37     53.13 o 
  -3  10   0      926.59      809.16     53.13 o 
  -2  10   0       14.76       49.81     34.31 o 
  -1  10   0     1227.02     1121.31     50.92 o 
   0  10   0       11.25       34.31     32.10 o 
   1  10   0     2404.13     2542.60     65.31 o 
   2  10   0      114.89      167.15     28.78 o 
   3  10   0     2600.99     2575.80     66.42 o 
   4  10   0       43.06       39.85     32.10 o 
   5  10   0     3069.77     2912.31     77.48 o 
   6  10   0       19.94        0.00     38.74 o 
  -2  11   0     1257.55     1181.08     59.77 o 
  -1  11   0       23.53       50.92     32.10 o 
   0  11   0     2870.94     3165.79     74.16 o 
   1  11   0        0.13        0.00     36.53 o 
   2  11   0     2652.85     2744.06     74.16 o 
   3  11   0       21.95        6.64     34.31 o 
   4  11   0     2569.28     2555.88     69.74 o 
   5  11   0        0.06        0.00     39.85 o 
   0  12   0       64.48      157.18     33.21 o 
   1  12   0      468.26      426.16     50.92 o 
   2  12   0       44.17       89.66     37.64 o 
   3  12   0        1.93        9.96     36.53 o 
  -3 -12   1       11.53        0.00     43.17 o 
  -2 -12   1     1610.36     1303.95     64.20 o 
  -1 -12   1      154.35      166.04     38.74 o 
  -5 -11   1       85.41      213.64     27.67 o 
  -4 -11   1       49.01       48.70     36.53 o 
  -3 -11   1       87.81       53.13     36.53 o 
  -2 -11   1      308.11      311.04     35.42 o 
  -1 -11   1       10.83       42.06     29.89 o 
   0 -11   1      491.46      388.53     46.49 o 
   1 -11   1        3.22        0.00     38.74 o 
   2 -11   1      668.53      643.12     52.03 o 
  -6 -10   1     1312.27     1184.41     54.24 o 
  -5 -10   1      124.73       71.95     38.74 o 
  -4 -10   1     2703.49     2196.13     69.74 o 
  -3 -10   1        3.39       67.52     27.67 o 
  -2 -10   1     2246.42     2094.29     58.67 o 
  -1 -10   1       25.73       38.74     29.89 o 
   0 -10   1     3265.33     3125.94     70.84 o 
   1 -10   1      504.47      444.98     37.64 o 
   2 -10   1     2591.77     2257.01     71.95 o 
   3 -10   1       54.15       71.95     33.21 o 
  -7  -9   1     2572.35     2426.37     81.91 o 
  -6  -9   1       19.28       16.60     34.31 o 
  -5  -9   1     3555.74     3513.37     71.95 o 
  -4  -9   1        6.36        0.00     28.78 o 
  -3  -9   1     5576.66     5421.70     85.23 o 
  -2  -9   1       30.53       36.53     27.67 o 
  -1  -9   1     4364.08     4292.64     75.27 o 
   0  -9   1       75.71       67.52     27.67 o 
   1  -9   1     4424.62     4316.99     77.48 o 
   2  -9   1        3.63       11.07     28.78 o 
   3  -9   1     2114.98     2096.51     65.31 o 
   4  -9   1      238.54      232.45     38.74 o 
   5  -9   1     1153.09     1145.66     66.42 o 
  -8  -8   1      296.65      319.90     48.70 o 
  -7  -8   1      755.66      673.01     54.24 o 
  -6  -8   1      734.49      765.99     43.17 o 
  -5  -8   1      472.00      404.03     39.85 o 
  -4  -8   1      103.06      136.15     28.78 o 
  -3  -8   1     1282.11     1318.34     45.38 o 
  -2  -8   1      243.08      244.63     30.99 o 
  -1  -8   1       63.28       32.10     27.67 o 
   0  -8   1      151.04      156.08     26.57 o 
   1  -8   1        6.65       57.56     26.57 o 
   2  -8   1       64.46       71.95     27.67 o 
   3  -8   1      332.52      368.60     36.53 o 
   4  -8   1       77.81       92.98     35.42 o 
   5  -8   1        2.95       59.77     38.74 o 
  -8  -7   1     1124.47     1060.43     57.56 o 
  -7  -7   1      544.96      523.57     42.06 o 
  -6  -7   1      961.37     1005.08     49.81 o 
  -5  -7   1     2314.05     2264.76     58.67 o 
  -4  -7   1     4058.21     4176.41     66.42 o 
  -3  -7   1     3781.69     3650.62     61.99 o 
  -2  -7   1      947.54     1001.76     36.53 o 
  -1  -7   1     4509.29     4508.49     60.88 o 
   0  -7   1      796.46      851.22     32.10 o 
   1  -7   1     8293.48     8390.46     88.55 o 
   2  -7   1        9.14       37.64     24.35 o 
   3  -7   1     4221.88     4207.41     71.95 o 
   4  -7   1       20.96       88.55     24.35 o 
   5  -7   1     3326.67     3284.23     87.45 o 
   6  -7   1       21.42       33.21     36.53 o 
  -8  -6   1     1086.64     1006.19     56.45 o 
  -7  -6   1       51.75       79.70     32.10 o 
  -6  -6   1     3725.69     3690.47     71.95 o 
  -5  -6   1      150.02      153.86     28.78 o 
  -4  -6   1     4278.91     4205.19     64.20 o 
  -3  -6   1        0.61       49.81     16.60 o 
  -2  -6   1    10413.55    10637.51     86.34 o 
  -1  -6   1       26.84       27.67     18.82 o 
   0  -6   1     6236.33     6070.35     64.20 o 
   1  -6   1      445.91      442.77     27.67 o 
   2  -6   1    10402.94    10379.59     95.20 o 
   3  -6   1       10.97       60.88     21.03 o 
   4  -6   1     2669.01     2600.16     60.88 o 
   5  -6   1       18.60       50.92     27.67 o 
   6  -6   1     2373.50     2377.67     73.06 o 
   7  -6   1        6.73       46.49     43.17 o 
  -9  -5   1      316.71      292.23     48.70 o 
  -8  -5   1     1452.03     1409.11     60.88 o 
  -7  -5   1      602.29      589.99     42.06 o 
  -6  -5   1     4940.69     5080.77     76.38 o 
  -5  -5   1      903.43      880.00     38.74 o 
  -4  -5   1     4935.14     4990.00     66.42 o 
  -3  -5   1      291.36      274.52     23.25 o 
  -2  -5   1    26325.61    26445.44    456.05 o 
  -1  -5   1     1519.21     1648.20     33.21 o 
   0  -5   1      970.49      918.74     26.57 o 
   1  -5   1      159.76      156.08     18.82 o 
   2  -5   1     5906.17     6082.53     68.63 o 
   3  -5   1       83.83        7.75     28.78 o 
   4  -5   1      633.44      623.20     37.64 o 
   5  -5   1       34.64        8.86     33.21 o 
   6  -5   1      454.41      470.44     43.17 o 
   7  -5   1      203.82      118.44     46.49 o 
  -9  -4   1     1437.96     1424.61     65.31 o 
  -8  -4   1       90.25       84.13     35.42 o 
  -7  -4   1     3454.16     3320.76     68.63 o 
  -6  -4   1      351.29      346.47     32.10 o 
  -5  -4   1     6646.92     6752.22     78.59 o 
  -4  -4   1     1198.60     1236.43     36.53 o 
  -3  -4   1    12173.29    12875.70     85.23 o 
  -2  -4   1     3066.85     2976.51     39.85 o 
  -1  -4   1    11347.34    11924.86     70.84 o 
   0  -4   1     4491.01     4371.23     44.28 o 
   1  -4   1     4419.12     4402.22     47.60 o 
   2  -4   1     8850.58     8586.38     73.06 o 
   3  -4   1     1670.64     1685.84     39.85 o 
   4  -4   1     4806.92     4638.00     70.84 o 
   5  -4   1     1726.21     1599.50     53.13 o 
   6  -4   1     3013.45     3057.31     73.06 o 
   7  -4   1      126.12      180.43     36.53 o 
   8  -4   1     1901.72     1898.37     74.16 o 
  -9  -3   1      115.43       40.96     50.92 o 
  -8  -3   1       53.68       56.45     35.42 o 
  -7  -3   1      457.69      426.16     39.85 o 
  -6  -3   1        1.27        0.00     28.78 o 
  -5  -3   1     2614.80     2611.23     52.03 o 
  -4  -3   1      210.83      197.03     24.35 o 
  -3  -3   1     1854.46     1856.31     34.31 o 
  -2  -3   1     2013.09     2149.64     30.99 o 
  -1  -3   1    13582.02    13229.92    239.09 o 
   0  -3   1     4390.99     4504.06     37.64 o 
   1  -3   1     5319.31     5043.13     44.28 o 
   2  -3   1     1887.02     1855.20     33.21 o 
   3  -3   1    10104.61     9682.23     81.91 o 
   4  -3   1      923.80      946.42     35.42 o 
   5  -3   1     3140.05     3008.61     61.99 o 
   6  -3   1      162.63      185.96     36.53 o 
   7  -3   1     2472.11     2433.01     69.74 o 
   8  -3   1      192.25       52.03     50.92 o 
  -9  -2   1     1852.93     1957.04     73.06 o 
  -8  -2   1       81.23       59.77     38.74 o 
  -7  -2   1     1288.98     1411.32     49.81 o 
  -6  -2   1       69.15      112.91     26.57 o 
  -5  -2   1    14010.84    14713.19    109.59 o 
  -4  -2   1      461.58      500.33     25.46 o 
  -3  -2   1    14965.96    15707.20     85.23 o 
  -2  -2   1      661.88      645.33     17.71 o 
  -1  -2   1    77765.81    67322.91    452.73 o 
   0  -2   1     1025.89      970.77     17.71 o 
   1  -2   1     4746.28     4415.51     36.53 o 
   2  -2   1      237.86      226.92     17.71 o 
   3  -2   1    29297.08    26166.50    454.94 o 
   4  -2   1       24.92       27.67     21.03 o 
   5  -2   1     5950.79     5474.83     79.70 o 
   6  -2   1      182.89      235.77     30.99 o 
   7  -2   1     2050.12     2120.86     64.20 o 
   8  -2   1      172.90      100.73     40.96 o 
   9  -2   1      923.72      888.86     64.20 o 
  -9  -1   1       11.30        7.75     37.64 o 
  -8  -1   1     2874.83     3184.61     79.70 o 
  -7  -1   1       22.67       12.18     30.99 o 
  -6  -1   1     4719.53     4885.95     77.48 o 
  -5  -1   1       10.34        0.00     24.35 o 
  -4  -1   1    17581.87    17872.34    106.26 o 
  -3  -1   1      140.07      105.16     15.50 o 
  -2  -1   1    16133.12    15509.07    253.48 o 
  -1  -1   1     1231.58     1195.47     17.71 o 
   0  -1   1    18140.55    16730.00    169.36 o 
   1  -1   1     2001.59     1846.34     22.14 o 
   2  -1   1     3989.45     3502.30     38.74 o 
   3  -1   1     3529.49     3280.91     45.38 o 
   4  -1   1     4319.04     4107.78     56.45 o 
   5  -1   1     3049.36     2862.50     56.45 o 
   6  -1   1     3996.66     3815.56     73.06 o 
   7  -1   1     1485.89     1460.03     54.24 o 
   8  -1   1      153.36      168.25     39.85 o 
   9  -1   1     1222.15     1104.71     66.42 o 
  -9   0   1      346.46      371.93     52.03 o 
  -8   0   1      215.32      237.99     36.53 o 
  -7   0   1      541.07      490.37     43.17 o 
  -6   0   1       72.82       52.03     30.99 o 
  -5   0   1       33.25       40.96     23.25 o 
  -4   0   1       57.89       34.31     22.14 o 
  -3   0   1       67.07       53.13     16.60 o 
  -2   0   1       51.97       68.63     13.28 o 
  -1   0   1     8857.06     8026.28    132.83 o 
   0   0   1     1434.23     1440.10      8.86 o 
   1   0   1     7594.08     7028.95    139.47 o 
   2   0   1      794.54      701.79     22.14 o 
   3   0   1     1726.56     1768.86     32.10 o 
   4   0   1     3029.65     2979.83     47.60 o 
   5   0   1     6213.76     6757.75     78.59 o 
   6   0   1     1362.67     1445.64     47.60 o 
   7   0   1      185.63      195.92     35.42 o 
   8   0   1      902.58     1021.69     55.35 o 
   9   0   1      739.37      812.48     60.88 o 
  -9   1   1      322.18      304.40     50.92 o 
  -8   1   1     1656.37     1838.60     66.42 o 
  -7   1   1      473.82      537.96     36.53 o 
  -6   1   1      301.11      333.18     30.99 o 
  -5   1   1      278.11      261.23     28.78 o 
  -4   1   1    19922.17    18432.44    115.12 o 
  -3   1   1      245.60      215.85     21.03 o 
  -2   1   1    12810.59    11767.67     68.63 o 
  -1   1   1       26.31       29.89     13.28 o 
   0   1   1    35488.51    31537.28    218.06 o 
   1   1   1      237.17      264.55      9.96 o 
   2   1   1    17580.73    16395.71    250.16 o 
   3   1   1       56.41       73.06     14.39 o 
   4   1   1    22080.82    22401.86    117.33 o 
   5   1   1       83.84       91.87     21.03 o 
   6   1   1     9325.88     9671.17    104.05 o 
   7   1   1       35.48       22.14     34.31 o 
   8   1   1     3566.17     4038.05     88.55 o 
   9   1   1       34.18       80.81     38.74 o 
  -8   2   1       17.04        0.00     39.85 o 
  -7   2   1     4376.20     4511.81     91.87 o 
  -6   2   1       66.57       34.31     34.31 o 
  -5   2   1     4604.00     4597.04     74.16 o 
  -4   2   1      265.39      232.45     28.78 o 
  -3   2   1    21396.88    20451.46    112.91 o 
  -2   2   1      572.29      464.91     22.14 o 
  -1   2   1    21538.27    18327.29    274.52 o 
   0   2   1       45.32       43.17      9.96 o 
   1   2   1     4683.75     4778.58     33.21 o 
   2   2   1      834.57      836.83     21.03 o 
   3   2   1     5530.35     5396.24     50.92 o 
   4   2   1      201.26      225.81     21.03 o 
   5   2   1     4824.03     4862.70     66.42 o 
   6   2   1      213.70      231.35     30.99 o 
   7   2   1     2152.20     2297.97     65.31 o 
   8   2   1      169.20      179.32     38.74 o 
   9   2   1      669.44      690.72     54.24 o 
  -8   3   1      140.38      177.11     45.38 o 
  -7   3   1     2119.24     2127.50     70.84 o 
  -6   3   1     1555.72     1586.22     56.45 o 
  -5   3   1     1882.40     1868.48     56.45 o 
  -4   3   1      734.61      753.81     34.31 o 
  -3   3   1     4964.09     4691.13     60.88 o 
  -2   3   1       10.57       53.13     14.39 o 
  -1   3   1     2684.81     2814.90     34.31 o 
   0   3   1       24.10       18.82     12.18 o 
   1   3   1     6554.40     6942.61     46.49 o 
   2   3   1     1023.85     1085.89     24.35 o 
   3   3   1      391.67      415.10     22.14 o 
   4   3   1     1225.28     1309.49     34.31 o 
   5   3   1       86.05       87.45     23.25 o 
   6   3   1     2582.57     2677.64     57.56 o 
   7   3   1       10.68        0.00     34.31 o 
   8   3   1      251.41      313.26     40.96 o 
   9   3   1       44.98       47.60     40.96 o 
  -8   4   1      845.94      878.90     61.99 o 
  -7   4   1      571.41      638.69     49.81 o 
  -6   4   1     2219.91     2210.52     66.42 o 
  -5   4   1      783.40      754.92     45.38 o 
  -4   4   1      931.32      922.06     38.74 o 
  -3   4   1     8781.27     8372.75     83.02 o 
  -2   4   1     3405.06     3439.20     48.70 o 
  -1   4   1     7011.86     6974.71     56.45 o 
   0   4   1      374.29      313.26     16.60 o 
   1   4   1    12396.98    12665.39     69.74 o 
   2   4   1      628.20      628.73     22.14 o 
   3   4   1    10469.48    10923.09     77.48 o 
   4   4   1       23.46       14.39     18.82 o 
   5   4   1     9153.44     9118.81     87.45 o 
   6   4   1      103.17       59.77     30.99 o 
   7   4   1     5817.12     5837.90     91.87 o 
   8   4   1        0.02        0.00     32.10 o 
   9   4   1     2699.88     2653.29     84.13 o 
  -7   5   1       12.51       29.89     36.53 o 
  -6   5   1     1777.96     1859.63     67.52 o 
  -5   5   1      378.04      330.97     42.06 o 
  -4   5   1     4330.56     4409.97     76.38 o 
  -3   5   1      407.94      438.34     28.78 o 
  -2   5   1    11506.02    11620.45     90.77 o 
  -1   5   1     2138.86     2216.06     38.74 o 
   0   5   1     9179.30     9963.39     70.84 o 
   1   5   1     1406.15     1422.39     30.99 o 
   2   5   1     5460.32     5382.96     54.24 o 
   3   5   1     4020.58     4292.64     54.24 o 
   4   5   1     4165.42     4264.97     58.67 o 
   5   5   1      233.36      195.92     29.89 o 
   6   5   1     3388.28     3351.76     67.52 o 
   7   5   1      614.63      642.01     42.06 o 
   8   5   1     1041.53     1060.43     49.81 o 
   9   5   1       98.98       24.35     48.70 o 
  -7   6   1       21.20        0.00     45.38 o 
  -6   6   1     3233.11     3218.93     80.81 o 
  -5   6   1      710.77      750.49     43.17 o 
  -4   6   1     2992.67     3047.35     65.31 o 
  -3   6   1      194.13      158.29     32.10 o 
  -2   6   1     8039.02     8128.12     84.13 o 
  -1   6   1      111.85      152.76     19.92 o 
   0   6   1     7118.69     7273.58     69.74 o 
   1   6   1      440.31      444.98     25.46 o 
   2   6   1     6967.01     7283.54     68.63 o 
   3   6   1      249.31      251.27     23.25 o 
   4   6   1     2221.69     2263.65     49.81 o 
   5   6   1      269.89      281.16     29.89 o 
   6   6   1     1882.69     1992.46     53.13 o 
   7   6   1      174.44      198.14     35.42 o 
   8   6   1      573.13      550.14     47.60 o 
   9   6   1      252.18      256.81     47.60 o 
  -6   7   1      122.60       89.66     47.60 o 
  -5   7   1     2639.39     2685.39     78.59 o 
  -4   7   1      704.63      614.34     48.70 o 
  -3   7   1     1522.59     1553.01     52.03 o 
  -2   7   1     1934.80     2074.37     48.70 o 
  -1   7   1     4379.00     4211.83     64.20 o 
   0   7   1     2963.09     3084.99     50.92 o 
   1   7   1      652.89      712.86     30.99 o 
   2   7   1     3560.03     3656.16     56.45 o 
   3   7   1     1035.25      970.77     39.85 o 
   4   7   1     2341.80     2385.41     53.13 o 
   5   7   1      114.96      140.58     27.67 o 
   6   7   1     3332.30     3211.18     69.74 o 
   7   7   1      108.97      136.15     32.10 o 
   8   7   1     1765.73     1593.97     65.31 o 
  -5   8   1        7.09        0.00     43.17 o 
  -4   8   1      255.70      261.23     38.74 o 
  -3   8   1     1427.99     1444.53     57.56 o 
  -2   8   1      109.25      122.87     30.99 o 
  -1   8   1     2091.53     2069.94     56.45 o 
   0   8   1     1493.47     1421.29     47.60 o 
   1   8   1     1412.21     1545.26     43.17 o 
   2   8   1     1474.70     1434.57     43.17 o 
   3   8   1     2210.77     2233.77     53.13 o 
   4   8   1     1835.43     1905.01     53.13 o 
   5   8   1      784.67      826.87     44.28 o 
   6   8   1      621.71      640.91     44.28 o 
   7   8   1     1360.46     1406.90     53.13 o 
   8   8   1     1198.07     1132.38     57.56 o 
  -5   9   1     1864.07     1991.35     77.48 o 
  -4   9   1        1.00       98.52     29.89 o 
  -3   9   1     2296.63     2462.90     66.42 o 
  -2   9   1       30.82       16.60     29.89 o 
  -1   9   1     6284.16     6137.88     88.55 o 
   0   9   1      146.83       94.09     33.21 o 
   1   9   1     4490.74     4523.98     73.06 o 
   2   9   1       17.70        0.00     29.89 o 
   3   9   1     4413.69     4511.81     74.16 o 
   4   9   1        8.89       38.74     26.57 o 
   5   9   1     2836.52     2843.68     73.06 o 
   6   9   1        5.69       49.81     27.67 o 
   7   9   1     1656.58     1453.39     64.20 o 
  -3  10   1        1.03        0.00     35.42 o 
  -2  10   1     1224.40     1170.02     56.45 o 
  -1  10   1      487.47      501.44     37.64 o 
   0  10   1     3190.70     3300.84     68.63 o 
   1  10   1      154.99      126.19     36.53 o 
   2  10   1      764.27      737.21     46.49 o 
   3  10   1      275.83      323.22     35.42 o 
   4  10   1      901.72      857.86     48.70 o 
   5  10   1      199.09      249.06     36.53 o 
   6  10   1      362.15      323.22     45.38 o 
   7  10   1      368.29      339.82     49.81 o 
  -2  11   1        1.93       57.56     34.31 o 
  -1  11   1       55.36       88.55     33.21 o 
   0  11   1       18.39        0.00     34.31 o 
   1  11   1      573.50      571.17     44.28 o 
   2  11   1        6.01       34.31     30.99 o 
   3  11   1      383.56      360.86     40.96 o 
   4  11   1       37.76       44.28     34.31 o 
   5  11   1      625.10      656.40     48.70 o 
   0  12   1     2627.70     2803.83     77.48 o 
   1  12   1       13.92        8.86     35.42 o 
   2  12   1     1909.81     1907.22     70.84 o 
   3  12   1       37.64       17.71     37.64 o 
   4  12   1     2098.45     2192.81     71.95 o 
  -4 -11   2     2124.70     1913.87     63.09 o 
  -3 -11   2       11.72        1.11     32.10 o 
  -2 -11   2     1764.35     1665.92     58.67 o 
  -1 -11   2        0.06        0.00     33.21 o 
   0 -11   2     2390.75     2286.90     69.74 o 
   1 -11   2      180.94      178.21     39.85 o 
   2 -11   2      655.29      567.85     55.35 o 
  -6 -10   2       26.37       25.46     39.85 o 
  -5 -10   2      719.99      602.16     52.03 o 
  -4 -10   2        5.77        0.00     34.31 o 
  -3 -10   2     1060.93      882.22     50.92 o 
  -2 -10   2      228.26      250.16     33.21 o 
  -1 -10   2      466.99      375.25     40.96 o 
   0 -10   2      358.94      334.29     38.74 o 
   1 -10   2       94.45       63.09     36.53 o 
   2 -10   2      895.15      768.20     49.81 o 
   3 -10   2      247.91      249.06     38.74 o 
  -7  -9   2      124.20      106.26     44.28 o 
  -6  -9   2      281.69      215.85     43.17 o 
  -5  -9   2      428.62      404.03     42.06 o 
  -4  -9   2      280.09      239.09     37.64 o 
  -3  -9   2        8.64        2.21     30.99 o 
  -2  -9   2     1426.83     1413.54     45.38 o 
  -1  -9   2        1.47        0.00     27.67 o 
   0  -9   2     1609.62     1615.00     52.03 o 
   1  -9   2      225.17      233.56     35.42 o 
   2  -9   2     1398.03     1307.27     49.81 o 
   3  -9   2       29.12       50.92     32.10 o 
   4  -9   2      585.75      591.10     57.56 o 
  -7  -8   2     3068.14     2839.25     80.81 o 
  -6  -8   2       14.26       30.99     32.10 o 
  -5  -8   2     2553.78     2464.01     60.88 o 
  -4  -8   2        5.85        0.00     29.89 o 
  -3  -8   2     7705.41     7369.88     90.77 o 
  -2  -8   2       26.36       61.99     22.14 o 
  -1  -8   2     5444.52     5177.07     66.42 o 
   0  -8   2       19.78        8.86     24.35 o 
   1  -8   2     7237.34     7162.88     90.77 o 
   2  -8   2      459.90      440.55     35.42 o 
   3  -8   2     2277.30     2293.54     60.88 o 
   4  -8   2       21.02       94.09     28.78 o 
   5  -8   2     2594.59     2657.72     76.38 o 
  -8  -7   2     1260.93      982.95     60.88 o 
  -7  -7   2      570.18      551.25     45.38 o 
  -6  -7   2     2210.08     2244.83     61.99 o 
  -5  -7   2     1159.11     1140.13     44.28 o 
  -4  -7   2     3169.64     3160.26     60.88 o 
  -3  -7   2     1382.44     1421.29     45.38 o 
  -2  -7   2     3722.11     4010.37     61.99 o 
  -1  -7   2      160.87      129.51     25.46 o 
   0  -7   2     1350.16     1307.27     38.74 o 
   1  -7   2      792.66      810.27     37.64 o 
   2  -7   2     1083.14     1034.97     44.28 o 
   3  -7   2      152.52      172.68     28.78 o 
   4  -7   2     1016.64      992.91     47.60 o 
   5  -7   2      128.17       13.28     44.28 o 
   6  -7   2       25.91       95.20     33.21 o 
  -8  -6   2     1093.63      978.52     59.77 o 
  -7  -6   2        7.45        0.00     35.42 o 
  -6  -6   2     1846.80     1850.77     57.56 o 
  -5  -6   2      256.91      253.48     33.21 o 
  -4  -6   2     2506.90     2605.69     55.35 o 
  -3  -6   2      470.02      499.22     27.67 o 
  -2  -6   2     1149.24     1166.69     34.31 o 
  -1  -6   2     2626.56     2592.41     45.38 o 
   0  -6   2      427.50      442.77     26.57 o 
   1  -6   2     2716.15     2716.38     49.81 o 
   2  -6   2      608.30      615.45     33.21 o 
   3  -6   2     2982.50     2850.32     60.88 o 
   4  -6   2      401.72      436.13     35.42 o 
   5  -6   2      984.80      946.42     54.24 o 
   6  -6   2       65.17        8.86     42.06 o 
   7  -6   2     1958.52     1914.97     80.81 o 
  -8  -5   2     1013.41      950.84     52.03 o 
  -7  -5   2      167.47      210.31     32.10 o 
  -6  -5   2     4536.88     4588.19     77.48 o 
  -5  -5   2      726.08      799.20     37.64 o 
  -4  -5   2     3644.68     3620.74     59.77 o 
  -3  -5   2      741.19      875.57     29.89 o 
  -2  -5   2    18931.51    19779.56    109.59 o 
  -1  -5   2        1.68       15.50     14.39 o 
   0  -5   2     8836.84     8715.89     70.84 o 
   1  -5   2      178.13      209.21     19.92 o 
   2  -5   2    12250.79    12266.89     96.30 o 
   3  -5   2       22.60        0.00     26.57 o 
   4  -5   2     6766.69     6762.18     89.66 o 
   5  -5   2       42.92       85.23     29.89 o 
   6  -5   2     3986.97     4021.44     87.45 o 
   7  -5   2        9.72        6.64     40.96 o 
  -9  -4   2      642.07      589.99     57.56 o 
  -8  -4   2      146.97      211.42     33.21 o 
  -7  -4   2      810.49      770.42     43.17 o 
  -6  -4   2     3158.14     3075.03     64.20 o 
  -5  -4   2     3857.48     3941.74     64.20 o 
  -4  -4   2     2137.16     2199.45     46.49 o 
  -3  -4   2     3831.40     3884.18     49.81 o 
  -2  -4   2     6148.01     6515.33     58.67 o 
  -1  -4   2     5308.44     5380.74     50.92 o 
   0  -4   2     6171.15     5974.05     53.13 o 
   1  -4   2     3080.54     2998.65     39.85 o 
   2  -4   2     4444.84     4453.14     57.56 o 
   3  -4   2     1802.49     1714.62     44.28 o 
   4  -4   2     1206.75     1188.83     42.06 o 
   5  -4   2     1584.25     1457.81     48.70 o 
   6  -4   2      182.46      160.50     40.96 o 
   7  -4   2       62.38       85.23     38.74 o 
   8  -4   2      227.50      315.47     46.49 o 
  -9  -3   2     2028.74     2181.74     74.16 o 
  -8  -3   2       19.08        0.00     38.74 o 
  -7  -3   2     3114.55     3192.36     71.95 o 
  -6  -3   2       10.83        0.00     26.57 o 
  -5  -3   2    11186.89    10992.83     99.62 o 
  -4  -3   2      177.32      191.50     23.25 o 
  -3  -3   2     6418.86     6674.73     60.88 o 
  -2  -3   2      606.44      624.30     21.03 o 
  -1  -3   2     2077.91     1961.46     28.78 o 
   0  -3   2     5030.44     5012.14     44.28 o 
   1  -3   2     7145.26     6757.75     53.13 o 
   2  -3   2     1628.72     1587.32     33.21 o 
   3  -3   2     3574.99     3270.95     54.24 o 
   4  -3   2     4398.56     4166.45     66.42 o 
   5  -3   2     1499.92     1522.02     48.70 o 
   6  -3   2     1159.85     1137.91     52.03 o 
   7  -3   2      211.45      261.23     34.31 o 
   8  -3   2     2361.61     2349.99     77.48 o 
  -9  -2   2      188.92      106.26     52.03 o 
  -8  -2   2     2538.10     2571.38     74.16 o 
  -7  -2   2      216.19      264.55     34.31 o 
  -6  -2   2     1389.25     1353.76     47.60 o 
  -5  -2   2     2004.46     2107.58     48.70 o 
  -4  -2   2     3685.81     3910.75     53.13 o 
  -3  -2   2     2999.55     3019.68     40.96 o 
  -2  -2   2       87.14      132.83     13.28 o 
  -1  -2   2    11721.09    12260.25     60.88 o 
   0  -2   2      284.36      241.31     14.39 o 
   1  -2   2     9905.85     9299.24     55.35 o 
   2  -2   2      329.99      343.15     18.82 o 
   3  -2   2     9219.58     8494.51     73.06 o 
   4  -2   2      379.80      360.86     27.67 o 
   5  -2   2     6577.98     5948.59     80.81 o 
   6  -2   2       95.34       75.27     32.10 o 
   7  -2   2     3267.51     3137.01     76.38 o 
   8  -2   2      161.63      211.42     35.42 o 
   9  -2   2     2184.51     2251.48     80.81 o 
  -9  -1   2      110.00      308.83     43.17 o 
  -8  -1   2        4.60        0.00     42.06 o 
  -7  -1   2      591.96      680.76     42.06 o 
  -6  -1   2       87.72      123.98     25.46 o 
  -5  -1   2     5125.73     5322.07     70.84 o 
  -4  -1   2     1422.15     1422.39     38.74 o 
  -3  -1   2     2780.61     2685.39     37.64 o 
  -2  -1   2     1039.66     1013.94     22.14 o 
  -1  -1   2     7639.62     7913.38     45.38 o 
   0  -1   2     2357.85     2434.12     23.25 o 
   1  -1   2    20811.58    18762.30    260.13 o 
   2  -1   2     2056.57     1880.66     32.10 o 
   3  -1   2     4230.92     3739.18     49.81 o 
   4  -1   2     1089.95      945.31     36.53 o 
   5  -1   2     6345.25     6006.15     78.59 o 
   6  -1   2      746.59      793.66     39.85 o 
   7  -1   2     1218.91     1145.66     53.13 o 
   8  -1   2      135.64      174.89     37.64 o 
   9  -1   2     1367.62     1516.48     67.52 o 
  -9   0   2        5.03       40.96     37.64 o 
  -8   0   2     4760.30     4719.91     94.09 o 
  -7   0   2        3.55        0.00     35.42 o 
  -6   0   2     8015.29     8000.82     97.41 o 
  -5   0   2        0.58        0.00     23.25 o 
  -4   0   2    27188.44    24883.58    489.26 o 
  -3   0   2        0.62        0.00     16.60 o 
  -2   0   2    13738.27    11753.28    240.20 o 
  -1   0   2       81.14       78.59     12.18 o 
   0   0   2     9858.93     9825.03    107.37 o 
   1   0   2     1152.07     1123.52     21.03 o 
   2   0   2    30835.10    27249.06    373.03 o 
   3   0   2      534.37      511.40     21.03 o 
   4   0   2     5431.18     5047.56     63.09 o 
   5   0   2     1513.74     1433.46     40.96 o 
   6   0   2     3531.64     3649.52     68.63 o 
   7   0   2      540.78      494.79     47.60 o 
   8   0   2     1937.83     2162.92     69.74 o 
   9   0   2     1307.57     1452.28     67.52 o 
  -8   1   2      121.59      137.26     38.74 o 
  -7   1   2     5646.80     5533.50     92.98 o 
  -6   1   2      127.69      105.16     34.31 o 
  -5   1   2     2020.06     2145.21     48.70 o 
  -4   1   2       26.06        3.32     25.46 o 
  -3   1   2     7903.11     7770.58     68.63 o 
  -2   1   2       55.35       65.31     14.39 o 
  -1   1   2     5583.81     5293.29     44.28 o 
   0   1   2      171.18      172.68     11.07 o 
   1   1   2       45.04      145.01     12.18 o 
   2   1   2     3441.48     3339.58     35.42 o 
   3   1   2      399.17      423.95     21.03 o 
   4   1   2     1067.15     1011.73     33.21 o 
   5   1   2       52.98      116.23     23.25 o 
   6   1   2     1829.51     1818.67     52.03 o 
   7   1   2       14.67        0.00     34.31 o 
   8   1   2     1359.10     1494.34     60.88 o 
   9   1   2      143.02      245.74     40.96 o 
  -8   2   2      306.01      327.65     48.70 o 
  -7   2   2      789.94      762.67     48.70 o 
  -6   2   2     2066.67     2017.92     59.77 o 
  -5   2   2      291.71      277.84     33.21 o 
  -4   2   2     3105.62     2951.05     55.35 o 
  -3   2   2      434.25      436.13     24.35 o 
  -2   2   2    10694.58    10217.98     73.06 o 
  -1   2   2        2.07       14.39     14.39 o 
   0   2   2     5340.45     5215.81     35.42 o 
   1   2   2      253.85      260.13     14.39 o 
   2   2   2    23469.41    22859.02    321.01 o 
   3   2   2       92.87      107.37     16.60 o 
   4   2   2     5867.35     5685.14     61.99 o 
   5   2   2      286.29      278.94     28.78 o 
   6   2   2     6471.16     6673.62     85.23 o 
   7   2   2      141.91      174.89     32.10 o 
   8   2   2     2842.66     3179.08     76.38 o 
   9   2   2      122.11       97.41     45.38 o 
  -8   3   2       53.94      111.80     35.42 o 
  -7   3   2     3823.32     3893.04     88.55 o 
  -6   3   2       12.30        0.00     34.31 o 
  -5   3   2    12695.92    12372.05    120.65 o 
  -4   3   2       43.36       75.27     24.35 o 
  -3   3   2    19540.12    19222.78    120.65 o 
  -2   3   2      202.66      222.49     21.03 o 
  -1   3   2    20695.98    19418.71    325.43 o 
   0   3   2       56.52       91.87     13.28 o 
   1   3   2    29561.51    28279.61    344.25 o 
   2   3   2        5.17       26.57     13.28 o 
   3   3   2    19237.94    18625.05    349.79 o 
   4   3   2       11.44        0.00     19.92 o 
   5   3   2     9028.27     9022.51     87.45 o 
   6   3   2       12.90       48.70     26.57 o 
   7   3   2     4710.37     4888.16     83.02 o 
   8   3   2      104.12        0.00     43.17 o 
   9   3   2     1946.13     2233.77     74.16 o 
  -7   4   2      782.11      806.95     50.92 o 
  -6   4   2     2504.84     2382.09     71.95 o 
  -5   4   2     1089.46     1061.54     49.81 o 
  -4   4   2     1095.18     1170.02     40.96 o 
  -3   4   2     2542.49     2382.09     50.92 o 
  -2   4   2     7448.56     7686.46     73.06 o 
  -1   4   2     1685.10     1665.92     33.21 o 
   0   4   2      783.31      785.91     23.25 o 
   1   4   2     1047.43     1057.11     24.35 o 
   2   4   2     1184.02     1205.44     26.57 o 
   3   4   2      236.60      225.81     21.03 o 
   4   4   2      820.91      836.83     29.89 o 
   5   4   2      193.81      231.35     23.25 o 
   6   4   2      170.73      185.96     27.67 o 
   7   4   2       18.47       29.89     33.21 o 
   8   4   2       23.11       19.92     35.42 o 
   9   4   2      151.68      191.50     39.85 o 
  -7   5   2      163.51      180.43     45.38 o 
  -6   5   2     2746.37     2697.57     78.59 o 
  -5   5   2     1741.76     1727.90     57.56 o 
  -4   5   2     2170.83     2085.44     57.56 o 
  -3   5   2     2231.79     2242.62     50.92 o 
  -2   5   2     4375.74     4305.92     60.88 o 
  -1   5   2     6858.92     7157.35     65.31 o 
   0   5   2     1400.84     1352.66     30.99 o 
   1   5   2     4770.18     4956.79     50.92 o 
   2   5   2      815.79      805.84     25.46 o 
   3   5   2    10814.08    11066.99     83.02 o 
   4   5   2      727.40      812.48     29.89 o 
   5   5   2     3823.87     3896.36     61.99 o 
   6   5   2        6.98        3.32     27.67 o 
   7   5   2     4023.59     3981.59     77.48 o 
   8   5   2        0.39       12.18     33.21 o 
   9   5   2     2331.23     2481.72     75.27 o 
  -7   6   2      112.08      160.50     39.85 o 
  -6   6   2     1158.49     1167.80     61.99 o 
  -5   6   2      224.34      188.18     39.85 o 
  -4   6   2     5368.99     5450.48     87.45 o 
  -3   6   2      118.68      109.59     27.67 o 
  -2   6   2     6210.68     6496.52     77.48 o 
  -1   6   2      152.56      177.11     22.14 o 
   0   6   2    10231.21    10799.12     83.02 o 
   1   6   2        8.10        0.00     19.92 o 
   2   6   2    11061.70    11557.36     86.34 o 
   3   6   2       71.44      106.26     19.92 o 
   4   6   2     8043.41     8265.38     84.13 o 
   5   6   2      167.29      187.07     25.46 o 
   6   6   2     5519.80     5629.80     83.02 o 
   7   6   2      228.66      233.56     34.31 o 
   8   6   2     2703.74     2698.67     70.84 o 
   9   6   2        1.29        0.00     35.42 o 
  -6   7   2     1093.12     1167.80     58.67 o 
  -5   7   2      359.82      254.59     49.81 o 
  -4   7   2     2346.98     2271.40     66.42 o 
  -3   7   2      246.69      232.45     29.89 o 
  -2   7   2     4220.48     4324.74     70.84 o 
  -1   7   2     1725.06     1785.46     42.06 o 
   0   7   2     3894.58     3943.96     56.45 o 
   1   7   2        3.01       21.03     18.82 o 
   2   7   2     3603.94     3690.47     56.45 o 
   3   7   2     1461.51     1456.71     42.06 o 
   4   7   2     2991.38     3035.18     57.56 o 
   5   7   2      421.50      459.37     32.10 o 
   6   7   2     1262.44     1196.58     48.70 o 
   7   7   2       44.67       65.31     29.89 o 
   8   7   2      453.33      376.35     49.81 o 
  -5   8   2     3266.54     3482.37     85.23 o 
  -4   8   2      326.19      295.55     40.96 o 
  -3   8   2     3699.53     3879.76     75.27 o 
  -2   8   2      913.57      928.71     42.06 o 
  -1   8   2     5600.29     5598.80     78.59 o 
   0   8   2      730.30      761.56     35.42 o 
   1   8   2     2930.50     2938.87     55.35 o 
   2   8   2     2255.43     2389.84     52.03 o 
   3   8   2     3046.05     3117.09     58.67 o 
   4   8   2     1949.99     2005.74     53.13 o 
   5   8   2     1720.24     1771.07     54.24 o 
   6   8   2      903.64      924.28     48.70 o 
   7   8   2      180.59      194.82     36.53 o 
   8   8   2     1617.29     1560.76     63.09 o 
  -4   9   2      367.11      305.51     46.49 o 
  -3   9   2      387.46      425.06     42.06 o 
  -2   9   2        2.00       14.39     29.89 o 
  -1   9   2      919.25      925.39     45.38 o 
   0   9   2        0.06        8.86     26.57 o 
   1   9   2     1123.90     1158.95     44.28 o 
   2   9   2        9.31       13.28     26.57 o 
   3   9   2     1518.72     1588.43     52.03 o 
   4   9   2      248.07      234.67     35.42 o 
   5   9   2     3127.00     3079.45     73.06 o 
   6   9   2      217.11      229.13     34.31 o 
   7   9   2     1021.64      891.07     58.67 o 
  -3  10   2     1737.89     1795.43     63.09 o 
  -2  10   2        8.09        5.53     33.21 o 
  -1  10   2     3097.20     2988.69     74.16 o 
   0  10   2       18.31        6.64     32.10 o 
   1  10   2     3682.29     3763.53     76.38 o 
   2  10   2        6.65       14.39     28.78 o 
   3  10   2     2885.07     2872.46     66.42 o 
   4  10   2      147.72      173.79     29.89 o 
   5  10   2     3372.02     3377.21     77.48 o 
   6  10   2      254.08      239.09     38.74 o 
   7  10   2     1289.04     1278.49     61.99 o 
  -2  11   2     2346.62     2332.28     75.27 o 
  -1  11   2       45.38       61.99     35.42 o 
   0  11   2     2439.17     2521.57     68.63 o 
   1  11   2       20.47        0.00     37.64 o 
   2  11   2     2613.53     2717.49     67.52 o 
   3  11   2      185.93      151.65     42.06 o 
   4  11   2     1987.54     1848.56     66.42 o 
   5  11   2      162.60      168.25     39.85 o 
   6  11   2      928.63      882.22     53.13 o 
   0  12   2       62.20       46.49     37.64 o 
   1  12   2        4.36       67.52     36.53 o 
   2  12   2        4.92        0.00     43.17 o 
   3  12   2        4.94       11.07     36.53 o 
   4  12   2       42.16        0.00     44.28 o 
  -4 -11   3      440.65      384.10     46.49 o 
  -3 -11   3       80.47       54.24     38.74 o 
  -2 -11   3      385.24      348.68     46.49 o 
  -1 -11   3       50.09       30.99     36.53 o 
   0 -11   3      722.63      694.04     50.92 o 
   1 -11   3        6.93       14.39     36.53 o 
  -5 -10   3      345.72      183.75     48.70 o 
  -4 -10   3     3040.08     2813.79     74.16 o 
  -3 -10   3      119.39       76.38     35.42 o 
  -2 -10   3     1927.78     1857.41     58.67 o 
  -1 -10   3      160.65      214.74     28.78 o 
   0 -10   3     1783.32     1622.75     57.56 o 
   1 -10   3       14.81       28.78     29.89 o 
   2 -10   3     1205.69     1065.96     55.35 o 
   3 -10   3       14.24       25.46     39.85 o 
  -6  -9   3       10.51        0.00     37.64 o 
  -5  -9   3     2944.70     2840.36     71.95 o 
  -4  -9   3       21.02       40.96     27.67 o 
  -3  -9   3     2914.49     3008.61     69.74 o 
  -2  -9   3        0.51        0.00     33.21 o 
  -1  -9   3     2303.28     2245.94     59.77 o 
   0  -9   3      169.61      199.25     28.78 o 
   1  -9   3     1947.95     1833.06     57.56 o 
   2  -9   3      749.61      774.84     46.49 o 
   3  -9   3     1391.73     1299.52     60.88 o 
   4  -9   3      305.54      382.99     40.96 o 
  -7  -8   3       24.05       25.46     43.17 o 
  -6  -8   3       61.70       71.95     33.21 o 
  -5  -8   3        5.96        0.00     29.89 o 
  -4  -8   3        3.32       24.35     26.57 o 
  -3  -8   3      272.74      286.69     30.99 o 
  -2  -8   3      313.06      344.25     30.99 o 
  -1  -8   3       47.69       43.17     32.10 o 
   0  -8   3       30.77        0.00     28.78 o 
   1  -8   3      307.89      395.17     33.21 o 
   2  -8   3      224.60      205.89     32.10 o 
   3  -8   3      500.66      505.86     38.74 o 
   4  -8   3      174.35      125.08     37.64 o 
   5  -8   3      277.61      313.26     44.28 o 
  -7  -7   3     1975.08     1838.60     67.52 o 
  -6  -7   3      191.10      183.75     37.64 o 
  -5  -7   3     3204.21     3332.94     68.63 o 
  -4  -7   3      395.91      326.54     34.31 o 
  -3  -7   3     8256.81     8366.11     92.98 o 
  -2  -7   3       14.94       26.57     24.35 o 
  -1  -7   3     6212.86     6275.13     76.38 o 
   0  -7   3      380.40      441.66     26.57 o 
   1  -7   3     6239.26     6243.03     81.91 o 
   2  -7   3        4.49       15.50     25.46 o 
   3  -7   3     6285.99     6255.21     91.87 o 
   4  -7   3        2.93        0.00     30.99 o 
   5  -7   3     2706.00     2862.50     76.38 o 
   6  -7   3        6.97       50.92     30.99 o 
  -8  -6   3     1572.85     1536.41     64.20 o 
  -7  -6   3       16.92       38.74     33.21 o 
  -6  -6   3     5216.02     5174.85     87.45 o 
  -5  -6   3       14.03        0.00     30.99 o 
  -4  -6   3     4689.15     4609.22     73.06 o 
  -3  -6   3      300.49      282.26     27.67 o 
  -2  -6   3     7646.97     7735.16     78.59 o 
  -1  -6   3      170.20      211.42     23.25 o 
   0  -6   3     6146.45     6117.95     67.52 o 
   1  -6   3       42.55       17.71     23.25 o 
   2  -6   3     4608.55     4454.25     68.63 o 
   3  -6   3        0.98        0.00     29.89 o 
   4  -6   3     3539.19     3549.89     70.84 o 
   5  -6   3      194.58      213.64     32.10 o 
   6  -6   3      824.93      878.90     52.03 o 
   7  -6   3       31.14       33.21     43.17 o 
  -8  -5   3     1195.68     1272.96     58.67 o 
  -7  -5   3      180.29      142.79     40.96 o 
  -6  -5   3     2368.04     2378.77     61.99 o 
  -5  -5   3      189.46      179.32     32.10 o 
  -4  -5   3      596.38      656.40     33.21 o 
  -3  -5   3       16.43       25.46     21.03 o 
  -2  -5   3      702.24      692.93     29.89 o 
  -1  -5   3      554.00      529.11     28.78 o 
   0  -5   3     2045.44     2195.02     40.96 o 
   1  -5   3       43.69       63.09     19.92 o 
   2  -5   3      227.59      234.67     26.57 o 
   3  -5   3     1647.31     1732.33     44.28 o 
   4  -5   3       95.13        9.96     36.53 o 
   5  -5   3      302.44      316.58     35.42 o 
   6  -5   3       52.95       60.88     37.64 o 
   7  -5   3     1052.62     1049.36     57.56 o 
  -8  -4   3      300.34      225.81     46.49 o 
  -7  -4   3     1022.21     1112.46     45.38 o 
  -6  -4   3     2219.19     2200.56     60.88 o 
  -5  -4   3     3345.24     3525.54     65.31 o 
  -4  -4   3     5190.68     5002.17     67.52 o 
  -3  -4   3      536.13      531.32     26.57 o 
  -2  -4   3     7057.11     7207.16     65.31 o 
  -1  -4   3      902.40      857.86     25.46 o 
   0  -4   3    15122.22    15030.88     88.55 o 
   1  -4   3      356.08      354.21     22.14 o 
   2  -4   3     6737.09     6679.16     70.84 o 
   3  -4   3      153.71      173.79     24.35 o 
   4  -4   3    11439.65    10926.41    108.48 o 
   5  -4   3       67.04       36.53     30.99 o 
   6  -4   3     4429.93     4266.07     87.45 o 
   7  -4   3       34.20       19.92     38.74 o 
   8  -4   3     3205.64     3347.33     86.34 o 
  -8  -3   3       43.52       97.41     33.21 o 
  -7  -3   3     1299.00     1353.76     54.24 o 
  -6  -3   3       24.42       45.38     23.25 o 
  -5  -3   3     5229.55     7292.39     84.13 o 
  -4  -3   3     1198.90     1223.15     36.53 o 
  -3  -3   3     4918.42     5057.52     57.56 o 
  -2  -3   3       77.45       85.23     14.39 o 
  -1  -3   3     9757.99     9575.97     64.20 o 
   0  -3   3     3945.47     4181.95     42.06 o 
   1  -3   3     8939.48     8943.92     65.31 o 
   2  -3   3       20.09       37.64     19.92 o 
   3  -3   3     6161.73     5837.90     67.52 o 
   4  -3   3      936.54      870.04     40.96 o 
   5  -3   3     3639.10     3398.25     68.63 o 
   6  -3   3      141.56       90.77     36.53 o 
   7  -3   3     1622.47     1598.39     66.42 o 
   8  -3   3      217.91      260.13     44.28 o 
  -8  -2   3      151.31      168.25     40.96 o 
  -7  -2   3     6085.54     6548.54    100.73 o 
  -6  -2   3      200.96      164.93     35.42 o 
  -5  -2   3     7539.81     7791.62     86.34 o 
  -4  -2   3      175.84      173.79     24.35 o 
  -3  -2   3    10903.31    11495.37     80.81 o 
  -2  -2   3       38.80       23.25     14.39 o 
  -1  -2   3    16615.57    17049.90    285.59 o 
   0  -2   3       66.55      127.30     13.28 o 
   1  -2   3    12132.89    12020.05     68.63 o 
   2  -2   3      149.68      117.33     17.71 o 
   3  -2   3      808.88      657.51     27.67 o 
   4  -2   3     1011.21      919.85     34.31 o 
   5  -2   3     4077.67     3936.21     69.74 o 
   6  -2   3      358.18      307.72     35.42 o 
   7  -2   3     1167.45     1040.51     49.81 o 
   8  -2   3      988.05      852.33     57.56 o 
   9  -2   3      150.11      220.28     40.96 o 
  -8  -1   3     5665.67     5916.49    114.01 o 
  -7  -1   3      118.27      195.92     30.99 o 
  -6  -1   3     2804.05     2914.52     65.31 o 
  -5  -1   3      637.15      712.86     33.21 o 
  -4  -1   3    11569.00    11912.68     94.09 o 
  -3  -1   3     3821.84     3910.75     49.81 o 
  -2  -1   3     3763.21     3775.71     40.96 o 
  -1  -1   3     2887.18     2958.80     33.21 o 
   0  -1   3     7903.73     8176.82     48.70 o 
   1  -1   3    14751.09    14393.29     70.84 o 
   2  -1   3     6635.46     6461.10     56.45 o 
   3  -1   3     2609.47     2227.12     39.85 o 
   4  -1   3     1126.70     1058.22     35.42 o 
   5  -1   3     9596.32     8969.38     96.30 o 
   6  -1   3      229.69      203.67     34.31 o 
   7  -1   3     3904.22     3507.83     79.70 o 
   8  -1   3      110.68      101.84     39.85 o 
   9  -1   3     2370.78     2356.63     77.48 o 
  -8   0   3       22.05       46.49     36.53 o 
  -7   0   3      342.00      262.34     44.28 o 
  -6   0   3      233.63      221.38     36.53 o 
  -5   0   3       71.05       69.74     25.46 o 
  -4   0   3     1387.73     1324.98     36.53 o 
  -3   0   3     6523.52     6639.31     61.99 o 
  -2   0   3     2407.78     2347.78     33.21 o 
  -1   0   3      540.81      471.55     16.60 o 
   0   0   3     7658.71     7747.34     32.10 o 
   1   0   3    17421.38    16950.28    282.26 o 
   2   0   3     4776.88     4663.46     49.81 o 
   3   0   3       69.11       69.74     17.71 o 
   4   0   3     4870.21     4676.74     61.99 o 
   5   0   3     3253.97     3376.11     60.88 o 
   6   0   3     2272.03     2388.73     56.45 o 
   7   0   3     2055.91     2149.64     63.09 o 
   8   0   3     1215.19     1218.72     64.20 o 
   9   0   3      636.33      589.99     61.99 o 
  -8   1   3     4022.67     4112.21     98.52 o 
  -7   1   3        0.66       17.71     32.10 o 
  -6   1   3    10053.88     9858.24    112.91 o 
  -5   1   3        0.46        3.32     24.35 o 
  -4   1   3     8853.00     8773.45     84.13 o 
  -3   1   3       60.26       38.74     19.92 o 
  -2   1   3    40877.14    35736.93    477.08 o 
  -1   1   3       19.36       48.70     13.28 o 
   0   1   3    26195.79    24197.29    315.47 o 
   1   1   3        0.03        0.00     15.50 o 
   2   1   3    23238.74    20670.64    355.32 o 
   3   1   3      150.14      163.82     18.82 o 
   4   1   3    10525.42    10299.90     85.23 o 
   5   1   3       58.73       48.70     26.57 o 
   6   1   3     7678.25     7966.51     95.20 o 
   7   1   3      366.64      346.47     42.06 o 
   8   1   3     2393.02     2668.79     71.95 o 
   9   1   3      481.88      453.84     54.24 o 
  -8   2   3       23.04       75.27     36.53 o 
  -7   2   3     4820.91     4906.98     95.20 o 
  -6   2   3       22.25       27.67     32.10 o 
  -5   2   3     4279.48     4268.29     73.06 o 
  -4   2   3       44.37       78.59     22.14 o 
  -3   2   3    12280.29    11925.96     94.09 o 
  -2   2   3      585.38      578.92     28.78 o 
  -1   2   3     3248.94     3102.70     39.85 o 
   0   2   3      304.87      305.51     16.60 o 
   1   2   3    19909.28    19496.19    297.76 o 
   2   2   3     2065.28     2067.73     30.99 o 
   3   2   3     4208.41     4364.59     49.81 o 
   4   2   3      585.55      583.35     26.57 o 
   5   2   3     2459.10     2438.55     49.81 o 
   6   2   3     3258.59     3298.62     67.52 o 
   7   2   3      496.21      499.22     43.17 o 
   8   2   3     1547.15     1713.51     60.88 o 
   9   2   3       21.96        0.00     46.49 o 
  -8   3   3       16.19        0.00     46.49 o 
  -7   3   3      597.49      615.45     50.92 o 
  -6   3   3      479.39      460.48     44.28 o 
  -5   3   3      682.10      696.25     45.38 o 
  -4   3   3      133.79      133.94     30.99 o 
  -3   3   3      283.42      262.34     27.67 o 
  -2   3   3     4366.17     4543.91     58.67 o 
  -1   3   3      114.03      121.76     16.60 o 
   0   3   3     4933.83     5394.02     44.28 o 
   1   3   3       52.24       97.41     12.18 o 
   2   3   3     5388.21     5775.91     49.81 o 
   3   3   3       65.46       61.99     17.71 o 
   4   3   3     1053.25     1312.81     34.31 o 
   5   3   3     1163.33     1178.87     37.64 o 
   6   3   3     5014.34     5193.67     79.70 o 
   7   3   3      426.06      488.15     40.96 o 
   8   3   3     1725.34     1731.22     64.20 o 
   9   3   3      144.27      120.65     49.81 o 
  -7   4   3     1898.84     1902.80     70.84 o 
  -6   4   3      550.93      565.64     44.28 o 
  -5   4   3     6057.59     6351.51     94.09 o 
  -4   4   3      148.75      123.98     32.10 o 
  -3   4   3     7994.26     7942.16     87.45 o 
  -2   4   3      176.81      135.04     24.35 o 
  -1   4   3    25632.59    24866.97    421.74 o 
   0   4   3      608.34      678.54     22.14 o 
   1   4   3    13861.31    14572.61     79.70 o 
   2   4   3       13.48        1.11     16.60 o 
   3   4   3    24118.57    23040.55    416.20 o 
   4   4   3       33.94       58.67     17.71 o 
   5   4   3     8299.66     8453.55     87.45 o 
   6   4   3       16.77        0.00     28.78 o 
   7   4   3     7903.50     8017.43    105.16 o 
   8   4   3       99.76       76.38     39.85 o 
   9   4   3     2032.49     2248.16     75.27 o 
  -7   5   3      241.50      274.52     47.60 o 
  -6   5   3     3511.34     3719.25     86.34 o 
  -5   5   3      626.09      749.39     52.03 o 
  -4   5   3     1952.15     2000.21     56.45 o 
  -3   5   3      882.93      868.93     36.53 o 
  -2   5   3     6630.69     6564.04     74.16 o 
  -1   5   3      770.61      775.95     28.78 o 
   0   5   3     3665.37     3610.78     45.38 o 
   1   5   3      624.02      639.80     25.46 o 
   2   5   3     9292.41     9895.87     75.27 o 
   3   5   3      983.93     1109.13     32.10 o 
   4   5   3     3640.16     3735.86     55.35 o 
   5   5   3       42.92       43.17     25.46 o 
   6   5   3     1747.48     1788.78     52.03 o 
   7   5   3      103.85      101.84     37.64 o 
   8   5   3      634.83      613.23     48.70 o 
   9   5   3       66.31       29.89     44.28 o 
  -6   6   3     2029.28     1994.67     74.16 o 
  -5   6   3        2.70       21.03     32.10 o 
  -4   6   3     3511.96     3424.81     73.06 o 
  -3   6   3      107.03       74.16     30.99 o 
  -2   6   3     2594.50     2616.76     54.24 o 
  -1   6   3     1061.55     1201.01     34.31 o 
   0   6   3     4464.08     4688.92     58.67 o 
   1   6   3     1722.39     1870.70     40.96 o 
   2   6   3     2218.27     2283.58     42.06 o 
   3   6   3      888.50      911.00     34.31 o 
   4   6   3      699.23      642.01     35.42 o 
   5   6   3     1288.12     1300.63     44.28 o 
   6   6   3       41.41        0.00     30.99 o 
   7   6   3     2530.12     2540.38     65.31 o 
   8   6   3       50.69       76.38     34.31 o 
   9   6   3      748.82      625.41     54.24 o 
  -6   7   3      502.01      477.08     48.70 o 
  -5   7   3      938.47     1044.93     57.56 o 
  -4   7   3     1931.65     2035.63     67.52 o 
  -3   7   3      284.19      273.41     36.53 o 
  -2   7   3     2622.60     2728.56     56.45 o 
  -1   7   3      909.56      904.35     35.42 o 
   0   7   3     7225.36     7320.07     76.38 o 
   1   7   3      262.05      301.08     25.46 o 
   2   7   3     5731.52     6013.90     69.74 o 
   3   7   3        1.61        0.00     27.67 o 
   4   7   3    10979.42    11415.67    107.37 o 
   5   7   3       12.37       32.10     27.67 o 
   6   7   3     3110.42     3152.51     70.84 o 
   7   7   3        0.18        0.00     30.99 o 
   8   7   3     5379.56     4951.26    104.05 o 
  -5   8   3     1395.12     1530.87     69.74 o 
  -4   8   3      813.81      820.23     47.60 o 
  -3   8   3      282.92      243.52     40.96 o 
  -2   8   3     1450.72     1525.34     53.13 o 
  -1   8   3     1898.47     1944.86     52.03 o 
   0   8   3     2091.30     2180.63     49.81 o 
   1   8   3     1864.91     1857.41     47.60 o 
   2   8   3     1855.98     2025.66     49.81 o 
   3   8   3     2023.53     2021.24     49.81 o 
   4   8   3     2938.36     2879.10     61.99 o 
   5   8   3     2260.74     2282.47     61.99 o 
   6   8   3      396.65      329.86     43.17 o 
   7   8   3      541.95      552.35     46.49 o 
   8   8   3      357.64      381.89     49.81 o 
  -4   9   3       96.39       28.78     42.06 o 
  -3   9   3     3203.25     3284.23     79.70 o 
  -2   9   3       72.29      137.26     25.46 o 
  -1   9   3     2960.66     2854.75     69.74 o 
   0   9   3      150.88      130.62     32.10 o 
   1   9   3     6158.66     6317.20     87.45 o 
   2   9   3       64.28       66.42     28.78 o 
   3   9   3     2028.41     2088.76     54.24 o 
   4   9   3      405.24      365.28     38.74 o 
   5   9   3     1464.08     1457.81     55.35 o 
   6   9   3      452.24      467.12     45.38 o 
   7   9   3      554.04      588.88     49.81 o 
  -3  10   3      212.03      200.35     49.81 o 
  -2  10   3      495.49      450.52     45.38 o 
  -1  10   3       40.99       49.81     33.21 o 
   0  10   3      550.07      630.94     43.17 o 
   1  10   3     1650.16     1548.58     57.56 o 
   2  10   3      266.80      267.87     36.53 o 
   3  10   3      657.30      607.70     44.28 o 
   4  10   3        9.40        0.00     32.10 o 
   5  10   3     2020.59     2082.12     65.31 o 
   6  10   3        0.15        0.00     37.64 o 
   7  10   3     1022.66     1022.79     54.24 o 
  -2  11   3        7.18       49.81     38.74 o 
  -1  11   3      571.65      540.18     47.60 o 
   0  11   3       41.66       78.59     29.89 o 
   1  11   3     1359.80     1330.52     55.35 o 
   2  11   3      300.95      311.04     40.96 o 
   3  11   3     1340.25     1364.83     56.45 o 
   4  11   3      240.72      298.87     36.53 o 
   5  11   3     1379.01     1448.96     58.67 o 
   6  11   3      261.09      283.37     43.17 o 
   0  12   3     1841.97     2050.02     67.52 o 
   1  12   3        0.68        0.00     34.31 o 
   2  12   3     2891.89     2994.22     78.59 o 
   3  12   3        0.13        1.11     34.31 o 
   4  12   3     1233.92     1215.40     59.77 o 
  -3 -11   4       97.68      100.73     42.06 o 
  -2 -11   4      959.97      752.71     57.56 o 
  -1 -11   4      121.85       65.31     42.06 o 
   0 -11   4      834.82      818.01     50.92 o 
   1 -11   4      256.48      342.04     39.85 o 
  -5 -10   4       23.31        0.00     44.28 o 
  -4 -10   4      650.34      586.67     46.49 o 
  -3 -10   4      114.57      117.33     36.53 o 
  -2 -10   4     1021.34      933.13     53.13 o 
  -1 -10   4      182.90       89.66     37.64 o 
   0 -10   4     1661.28     1519.80     59.77 o 
   1 -10   4        4.77        0.00     32.10 o 
   2 -10   4      965.76      824.66     55.35 o 
   3 -10   4        0.41       24.35     36.53 o 
  -6  -9   4     1111.54     1021.69     56.45 o 
  -5  -9   4      445.26      385.21     44.28 o 
  -4  -9   4     1284.43     1163.37     55.35 o 
  -3  -9   4      241.15      283.37     36.53 o 
  -2  -9   4     1795.20     1825.31     63.09 o 
  -1  -9   4      719.37      608.81     43.17 o 
   0  -9   4     1308.37     1341.59     53.13 o 
   1  -9   4      278.78      261.23     39.85 o 
   2  -9   4     2495.37     2273.61     66.42 o 
   3  -9   4      161.19      163.82     37.64 o 
   4  -9   4      808.01      811.37     53.13 o 
  -6  -8   4       11.96       48.70     33.21 o 
  -5  -8   4     3093.37     2972.08     74.16 o 
  -4  -8   4       19.81       30.99     27.67 o 
  -3  -8   4     3872.44     3708.18     70.84 o 
  -2  -8   4      146.33      118.44     29.89 o 
  -1  -8   4     4518.22     4452.04     74.16 o 
   0  -8   4      171.68      176.00     29.89 o 
   1  -8   4     3301.24     2983.15     71.95 o 
   2  -8   4      324.97      342.04     34.31 o 
   3  -8   4     3011.51     2984.26     76.38 o 
   4  -8   4      286.09      352.00     39.85 o 
   5  -8   4      855.18      926.49     56.45 o 
  -7  -7   4       45.85      114.01     33.21 o 
  -6  -7   4      823.55      770.42     54.24 o 
  -5  -7   4        0.06        0.00     35.42 o 
  -4  -7   4      296.58      287.80     34.31 o 
  -3  -7   4        1.13       39.85     25.46 o 
  -2  -7   4      853.61      925.39     36.53 o 
  -1  -7   4      629.83      633.16     36.53 o 
   0  -7   4      568.98      564.53     33.21 o 
   1  -7   4     1353.46     1370.37     44.28 o 
   2  -7   4       17.98       22.14     27.67 o 
   3  -7   4      137.51      131.72     36.53 o 
   4  -7   4       32.46       59.77     29.89 o 
   5  -7   4      388.18      446.09     48.70 o 
   6  -7   4       34.58        0.00     44.28 o 
  -7  -6   4      618.14      555.67     47.60 o 
  -6  -6   4      720.50      837.94     43.17 o 
  -5  -6   4     2054.97     2046.70     58.67 o 
  -4  -6   4       50.99       84.13     25.46 o 
  -3  -6   4     1319.86     1347.12     43.17 o 
  -2  -6   4      112.71      150.54     26.57 o 
  -1  -6   4     6688.56     6669.20     75.27 o 
   0  -6   4       14.34       30.99     21.03 o 
   1  -6   4     1874.23     1919.40     45.38 o 
   2  -6   4      136.52       97.41     29.89 o 
   3  -6   4     7597.38     7606.76     95.20 o 
   4  -6   4       24.03       44.28     27.67 o 
   5  -6   4     2123.12     2140.78     65.31 o 
   6  -6   4       19.37        0.00     39.85 o 
   7  -6   4     1704.37     1855.20     74.16 o 
  -8  -5   4     1861.05     1792.10     70.84 o 
  -7  -5   4       13.43       13.28     34.31 o 
  -6  -5   4     4574.47     4745.37     83.02 o 
  -5  -5   4      128.56      136.15     26.57 o 
  -4  -5   4     7086.75     7358.81     85.23 o 
  -3  -5   4      216.34      189.28     26.57 o 
  -2  -5   4     8517.20     8662.76     80.81 o 
  -1  -5   4      169.82      187.07     19.92 o 
   0  -5   4    12956.24    13218.85     95.20 o 
   1  -5   4      750.14      852.33     29.89 o 
   2  -5   4     7241.04     7330.03     80.81 o 
   3  -5   4       25.31       40.96     24.35 o 
   4  -5   4     6262.24     6043.79     90.77 o 
   5  -5   4        4.78        0.00     37.64 o 
   6  -5   4     2589.89     2648.86     73.06 o 
   7  -5   4      173.47      162.72     44.28 o 
  -8  -4   4     1079.24      985.16     54.24 o 
  -7  -4   4      886.53      840.15     47.60 o 
  -6  -4   4     1039.38     1101.39     46.49 o 
  -5  -4   4     1558.38     1621.64     49.81 o 
  -4  -4   4     4918.32     5297.72     73.06 o 
  -3  -4   4     2130.03     2199.45     44.28 o 
  -2  -4   4      875.13      926.49     30.99 o 
  -1  -4   4     2262.29     2389.84     40.96 o 
   0  -4   4      608.46      609.91     27.67 o 
   1  -4   4     1306.23     1392.51     32.10 o 
   2  -4   4      342.33      302.19     26.57 o 
   3  -4   4      225.93      188.18     26.57 o 
   4  -4   4      331.37      348.68     35.42 o 
   5  -4   4        6.36       26.57     27.67 o 
   6  -4   4        7.68        0.00     36.53 o 
   7  -4   4       21.24        0.00     45.38 o 
   8  -4   4       78.34      122.87     43.17 o 
  -8  -3   4      143.20       98.52     43.17 o 
  -7  -3   4     1725.25     1645.99     61.99 o 
  -6  -3   4      308.49      306.62     32.10 o 
  -5  -3   4     3509.33     3803.38     65.31 o 
  -4  -3   4     3456.19     3684.94     57.56 o 
  -3  -3   4     3447.59     3534.40     52.03 o 
  -2  -3   4      784.83      788.13     24.35 o 
  -1  -3   4     3270.40     3387.18     43.17 o 
   0  -3   4    10688.61    10458.19     73.06 o 
   1  -3   4     1391.41     1437.89     30.99 o 
   2  -3   4     2551.97     2419.73     42.06 o 
   3  -3   4      901.82      881.11     34.31 o 
   4  -3   4    10622.13    10157.10     99.62 o 
   5  -3   4      468.01      479.30     37.64 o 
   6  -3   4     3376.18     3255.45     71.95 o 
   7  -3   4        4.02       25.46     33.21 o 
   8  -3   4     2124.25     2226.02     74.16 o 
  -8  -2   4        4.85        0.00     43.17 o 
  -7  -2   4     1761.79     1810.92     63.09 o 
  -6  -2   4      131.29      129.51     32.10 o 
  -5  -2   4     3839.73     3835.48     65.31 o 
  -4  -2   4      529.88      558.99     28.78 o 
  -3  -2   4     9840.87    10413.91     83.02 o 
  -2  -2   4       24.00       15.50     15.50 o 
  -1  -2   4    10859.93    11131.19     70.84 o 
   0  -2   4      125.57      148.33     13.28 o 
   1  -2   4    16992.31    17208.19     88.55 o 
   2  -2   4      164.66      198.14     18.82 o 
   3  -2   4    11312.75    10778.09     90.77 o 
   4  -2   4      680.82      627.62     34.31 o 
   5  -2   4     8146.64     7467.29     95.20 o 
   6  -2   4      191.44      150.54     32.10 o 
   7  -2   4     2678.32     2636.69     70.84 o 
   8  -2   4        6.26        0.00     38.74 o 
  -8  -1   4      449.46      537.96     47.60 o 
  -7  -1   4     2662.31     2833.72     74.16 o 
  -6  -1   4      458.94      468.23     37.64 o 
  -5  -1   4     3860.36     4072.36     68.63 o 
  -4  -1   4     1439.83     1291.78     39.85 o 
  -3  -1   4    18264.79    19249.35    108.48 o 
  -2  -1   4     1778.79     1875.12     33.21 o 
  -1  -1   4     2368.00     2468.43     33.21 o 
   0  -1   4     3632.46     3649.52     38.74 o 
   1  -1   4    11405.93    11393.53     68.63 o 
   2  -1   4     1143.03     1127.95     28.78 o 
   3  -1   4     5462.11     5294.40     64.20 o 
   4  -1   4      703.53      729.46     33.21 o 
   5  -1   4     3078.44     2905.67     60.88 o 
   6  -1   4        3.30       46.49     26.57 o 
   7  -1   4      748.09      741.64     45.38 o 
   8  -1   4        7.34        0.00     38.74 o 
   9  -1   4       77.15       73.06     46.49 o 
  -8   0   4     3735.90     3890.83     91.87 o 
  -7   0   4       63.73       76.38     35.42 o 
  -6   0   4     4099.90     4041.37     75.27 o 
  -5   0   4       76.50       39.85     28.78 o 
  -4   0   4     7885.56     7500.49     78.59 o 
  -3   0   4     2396.71     2315.68     42.06 o 
  -2   0   4    12685.31    12135.17     76.38 o 
  -1   0   4      338.73      283.37     16.60 o 
   0   0   4     9808.56    10061.91     40.96 o 
   1   0   4     4659.28     4728.77     46.49 o 
   2   0   4     6219.63     6365.90     59.77 o 
   3   0   4     3080.99     2964.33     49.81 o 
   4   0   4     5396.62     5439.41     75.27 o 
   5   0   4     7309.24     7067.69     86.34 o 
   6   0   4      983.31      932.03     47.60 o 
   7   0   4     2412.25     2503.85     64.20 o 
   8   0   4      104.20      136.15     39.85 o 
   9   0   4     1356.88     1380.33     73.06 o 
  -8   1   4       17.33        1.11     40.96 o 
  -7   1   4      194.01      100.73     40.96 o 
  -6   1   4      158.37      200.35     32.10 o 
  -5   1   4      411.46      450.52     30.99 o 
  -4   1   4      906.97      837.94     36.53 o 
  -3   1   4      346.77      359.75     27.67 o 
  -2   1   4     3102.21     2949.94     42.06 o 
  -1   1   4       59.56       98.52     13.28 o 
   0   1   4     3100.40     3035.18     35.42 o 
   1   1   4     1259.15     1381.44     30.99 o 
   2   1   4     9968.71    10032.02     75.27 o 
   3   1   4      858.84      908.78     28.78 o 
   4   1   4     5983.94     5967.41     70.84 o 
   5   1   4      894.85      881.11     38.74 o 
   6   1   4     4559.65     4738.73     78.59 o 
   7   1   4      143.69      226.92     33.21 o 
   8   1   4     1077.93     1112.46     54.24 o 
   9   1   4      201.84      235.77     43.17 o 
  -8   2   4      444.63      512.50     50.92 o 
  -7   2   4        6.40        2.21     38.74 o 
  -6   2   4     3833.76     3781.24     78.59 o 
  -5   2   4        4.72        0.00     32.10 o 
  -4   2   4     5207.81     5087.41     74.16 o 
  -3   2   4       58.12       84.13     19.92 o 
  -2   2   4    17757.72    17552.44    108.48 o 
  -1   2   4      221.58      261.23     19.92 o 
   0   2   4     8108.78     8824.37     58.67 o 
   1   2   4     2146.61     2160.71     34.31 o 
   2   2   4    20899.14    20317.53    368.60 o 
   3   2   4      365.67      375.25     23.25 o 
   4   2   4     7206.65     7462.86     76.38 o 
   5   2   4      244.50      250.16     28.78 o 
   6   2   4     8745.18     8995.94    105.16 o 
   7   2   4        0.53        0.00     32.10 o 
   8   2   4     1139.55     1167.80     58.67 o 
   9   2   4        0.24       12.18     37.64 o 
  -7   3   4     4172.94     4519.56     97.41 o 
  -6   3   4       12.09        0.00     36.53 o 
  -5   3   4     4791.68     5423.91     86.34 o 
  -4   3   4        0.67       18.82     28.78 o 
  -3   3   4    12146.89    11913.79    105.16 o 
  -2   3   4       76.00       64.20     25.46 o 
  -1   3   4    14502.60    14501.77     89.66 o 
   0   3   4       22.57       34.31     15.50 o 
   1   3   4    14644.97    15081.79     79.70 o 
   2   3   4       45.08       65.31     15.50 o 
   3   3   4    16162.86    17150.63    100.73 o 
   4   3   4     1273.89     1299.52     36.53 o 
   5   3   4     4906.38     5235.73     71.95 o 
   6   3   4     1461.24     1457.81     50.92 o 
   7   3   4     2659.52     2859.18     69.74 o 
   8   3   4      530.04      518.04     50.92 o 
   9   3   4      510.43      599.95     52.03 o 
  -7   4   4      307.04      288.91     45.38 o 
  -6   4   4     1176.01     1232.00     56.45 o 
  -5   4   4      560.83      660.83     40.96 o 
  -4   4   4       75.23       92.98     30.99 o 
  -3   4   4      132.11      125.08     29.89 o 
  -2   4   4      178.71      163.82     25.46 o 
  -1   4   4      537.74      602.16     25.46 o 
   0   4   4      566.52      682.97     22.14 o 
   1   4   4       40.01       49.81     17.71 o 
   2   4   4        9.94       16.60     18.82 o 
   3   4   4     1549.91     1576.26     36.53 o 
   4   4   4      440.98      417.31     30.99 o 
   5   4   4      464.71      478.19     29.89 o 
   6   4   4      430.06      366.39     36.53 o 
   7   4   4     1044.94      997.34     55.35 o 
   8   4   4      319.37      371.93     37.64 o 
   9   4   4      164.76      116.23     46.49 o 
  -7   5   4      556.67      602.16     56.45 o 
  -6   5   4      529.21      594.42     47.60 o 
  -5   5   4     2394.73     2312.36     70.84 o 
  -4   5   4      458.62      399.60     37.64 o 
  -3   5   4     2921.92     3073.92     63.09 o 
  -2   5   4      537.99      582.24     30.99 o 
  -1   5   4    12652.31    13121.44     95.20 o 
   0   5   4       68.33       98.52     19.92 o 
   1   5   4     4954.83     5457.12     57.56 o 
   2   5   4      112.73      109.59     21.03 o 
   3   5   4    18415.57    19750.79    115.12 o 
   4   5   4       21.71       24.35     22.14 o 
   5   5   4     7190.40     7220.44     84.13 o 
   6   5   4       17.49        0.00     30.99 o 
   7   5   4     8052.30     7956.55    108.48 o 
   8   5   4       14.62       22.14     35.42 o 
   9   5   4     1555.74     1579.58     66.42 o 
  -6   6   4     2541.07     2630.04     80.81 o 
  -5   6   4       43.15        0.00     40.96 o 
  -4   6   4     3788.25     4075.68     83.02 o 
  -3   6   4       31.95       69.74     26.57 o 
  -2   6   4     6477.32     6523.08     80.81 o 
  -1   6   4      356.64      346.47     27.67 o 
   0   6   4    10910.75    11307.19     89.66 o 
   1   6   4      511.50      537.96     29.89 o 
   2   6   4     7802.73     8005.25     76.38 o 
   3   6   4      121.72      136.15     24.35 o 
   4   6   4     9909.01    10094.01     96.30 o 
   5   6   4      112.03       65.31     30.99 o 
   6   6   4     3347.61     3017.47     68.63 o 
   7   6   4        0.33       56.45     27.67 o 
   8   6   4     2265.36     2275.83     71.95 o 
   9   6   4       47.11        0.00     47.60 o 
  -5   7   4      562.87      674.11     44.28 o 
  -4   7   4     1974.22     1815.35     69.74 o 
  -3   7   4       35.29       66.42     30.99 o 
  -2   7   4     1682.07     1670.34     52.03 o 
  -1   7   4      584.28      643.12     36.53 o 
   0   7   4     3386.65     3436.99     58.67 o 
   1   7   4      299.75      342.04     26.57 o 
   2   7   4      707.64      669.69     34.31 o 
   3   7   4       61.31       79.70     26.57 o 
   4   7   4      286.02      267.87     34.31 o 
   5   7   4       91.10       49.81     33.21 o 
   6   7   4      103.85      109.59     34.31 o 
   7   7   4      342.01      272.30     42.06 o 
   8   7   4       25.99       21.03     36.53 o 
  -5   8   4     1260.92     1530.87     61.99 o 
  -4   8   4      675.55      696.25     52.03 o 
  -3   8   4     1586.14     1578.47     54.24 o 
  -2   8   4      892.48      872.25     44.28 o 
  -1   8   4     1342.58     1297.31     44.28 o 
   0   8   4     4584.23     5366.35     75.27 o 
   1   8   4      949.65     1015.05     37.64 o 
   2   8   4     1038.03     1102.49     42.06 o 
   3   8   4      156.90      178.21     27.67 o 
   4   8   4     7320.72     7367.66     95.20 o 
   5   8   4      340.01      325.43     35.42 o 
   6   8   4     3726.74     3639.56     78.59 o 
   7   8   4       37.23       15.50     34.31 o 
   8   8   4     2979.56     2786.12     79.70 o 
  -4   9   4        0.51        8.86     33.21 o 
  -3   9   4     1253.50     1322.77     54.24 o 
  -2   9   4       15.38       17.71     33.21 o 
  -1   9   4     1290.63     1317.24     49.81 o 
   0   9   4      625.52      573.38     40.96 o 
   1   9   4     4400.87     4652.39     77.48 o 
   2   9   4      328.64      333.18     35.42 o 
   3   9   4     1819.73     1819.78     52.03 o 
   4   9   4      222.14      136.15     38.74 o 
   5   9   4     2677.02     2600.16     68.63 o 
   6   9   4       74.73       68.63     36.53 o 
   7   9   4     1756.18     1483.27     66.42 o 
  -3  10   4     2638.45     2704.21     76.38 o 
  -2  10   4      147.67      156.08     39.85 o 
  -1  10   4     2008.85     2013.49     63.09 o 
   0  10   4      143.81      129.51     35.42 o 
   1  10   4     3533.88     3638.45     74.16 o 
   2  10   4      149.16      147.22     34.31 o 
   3  10   4     2059.39     2030.09     57.56 o 
   4  10   4       42.87        0.00     36.53 o 
   5  10   4     1350.56     1295.10     55.35 o 
   6  10   4       66.80       83.02     35.42 o 
   7  10   4      732.75      553.46     58.67 o 
  -1  11   4       77.81       98.52     34.31 o 
   0  11   4     1233.01     1296.20     57.56 o 
   1  11   4      382.26      429.49     42.06 o 
   2  11   4     1139.66     1220.93     54.24 o 
   3  11   4      170.67      149.43     39.85 o 
   4  11   4      572.98      490.37     46.49 o 
   5  11   4     1037.81     1111.35     53.13 o 
   1  12   4      263.43      283.37     39.85 o 
   2  12   4      404.11      363.07     53.13 o 
   3  12   4      204.87      265.66     42.06 o 
  -4 -10   5      724.16      760.45     46.49 o 
  -3 -10   5        2.95        0.00     33.21 o 
  -2 -10   5     1473.05     1290.67     60.88 o 
  -1 -10   5       13.80       18.82     33.21 o 
   0 -10   5      762.18      694.04     46.49 o 
   1 -10   5       61.18       64.20     38.74 o 
   2 -10   5      827.16      615.45     55.35 o 
  -5  -9   5      855.19      961.91     52.03 o 
  -4  -9   5      488.04      500.33     40.96 o 
  -3  -9   5     1178.48     1155.63     52.03 o 
  -2  -9   5     1358.67     1461.14     54.24 o 
  -1  -9   5      515.51      509.18     43.17 o 
   0  -9   5      724.15      767.10     44.28 o 
   1  -9   5      383.04      370.82     36.53 o 
   2  -9   5     1097.78     1125.74     57.56 o 
   3  -9   5      179.76      149.43     43.17 o 
   4  -9   5      883.66      943.10     57.56 o 
  -6  -8   5      158.10      123.98     43.17 o 
  -5  -8   5      144.28       99.62     42.06 o 
  -4  -8   5        2.89        0.00     30.99 o 
  -3  -8   5      511.00      437.23     42.06 o 
  -2  -8   5      870.97      837.94     45.38 o 
  -1  -8   5      804.61      846.79     40.96 o 
   0  -8   5      186.90      211.42     28.78 o 
   1  -8   5      656.94      618.77     43.17 o 
   2  -8   5     1352.96     1364.83     52.03 o 
   3  -8   5      297.17      317.69     36.53 o 
   4  -8   5      235.70      178.21     40.96 o 
   5  -8   5      935.67     1012.83     55.35 o 
  -7  -7   5     1841.68     1716.83     70.84 o 
  -6  -7   5       37.57       59.77     32.10 o 
  -5  -7   5     3649.07     3904.11     84.13 o 
  -4  -7   5        1.08        8.86     27.67 o 
  -3  -7   5     3705.72     3781.24     70.84 o 
  -2  -7   5        4.05        0.00     30.99 o 
  -1  -7   5     7031.09     7390.91     87.45 o 
   0  -7   5      105.24       95.20     27.67 o 
   1  -7   5     3484.95     3484.59     68.63 o 
   2  -7   5        2.19       42.06     25.46 o 
   3  -7   5     4165.22     4283.78     79.70 o 
   4  -7   5        6.72       46.49     28.78 o 
   5  -7   5     1293.86     1465.56     63.09 o 
   6  -7   5      151.17      102.94     47.60 o 
  -7  -6   5      219.57      225.81     38.74 o 
  -6  -6   5     2698.60     2736.31     74.16 o 
  -5  -6   5      127.12      159.40     32.10 o 
  -4  -6   5     4054.14     4177.52     75.27 o 
  -3  -6   5      281.97      326.54     28.78 o 
  -2  -6   5     3827.21     3920.71     66.42 o 
  -1  -6   5      132.57      149.43     29.89 o 
   0  -6   5     3040.01     2938.87     57.56 o 
   1  -6   5      134.15       98.52     27.67 o 
   2  -6   5     2440.77     2518.24     55.35 o 
   3  -6   5      834.55      905.46     43.17 o 
   4  -6   5      333.15      291.12     39.85 o 
   5  -6   5      434.85      431.70     43.17 o 
   6  -6   5      273.24      264.55     42.06 o 
  -7  -5   5        0.41        0.00     35.42 o 
  -6  -5   5      227.33      311.04     36.53 o 
  -5  -5   5      445.93      395.17     37.64 o 
  -4  -5   5      466.23      473.76     36.53 o 
  -3  -5   5       12.10       18.82     23.25 o 
  -2  -5   5      139.54      154.97     25.46 o 
  -1  -5   5     2488.66     2460.68     47.60 o 
   0  -5   5       25.22       38.74     23.25 o 
   1  -5   5      744.59      768.20     30.99 o 
   2  -5   5        2.86       26.57     27.67 o 
   3  -5   5     2284.03     2417.51     47.60 o 
   4  -5   5      446.74      430.59     37.64 o 
   5  -5   5     1418.25     1388.08     57.56 o 
   6  -5   5      474.76      474.87     45.38 o 
   7  -5   5      736.89      794.77     58.67 o 
  -8  -4   5     1935.50     2262.55     79.70 o 
  -7  -4   5      209.18      191.50     42.06 o 
  -6  -4   5     2520.03     2532.63     67.52 o 
  -5  -4   5       39.63        9.96     29.89 o 
  -4  -4   5     9592.51     9846.06     98.52 o 
  -3  -4   5      238.74      215.85     26.57 o 
  -2  -4   5     7089.74     7175.06     74.16 o 
  -1  -4   5      335.63      360.86     25.46 o 
   0  -4   5    17765.03    18062.73    109.59 o 
   1  -4   5       21.88       35.42     18.82 o 
   2  -4   5    10574.62    10018.74     94.09 o 
   3  -4   5       29.55       48.70     21.03 o 
   4  -4   5     8635.54     7856.92     97.41 o 
   5  -4   5       16.82        0.00     32.10 o 
   6  -4   5     2544.02     2462.90     75.27 o 
   7  -4   5       31.65       52.03     35.42 o 
   8  -4   5     1597.27     1762.22     73.06 o 
  -8  -3   5      501.61      537.96     46.49 o 
  -7  -3   5     1802.06     1706.87     63.09 o 
  -6  -3   5      566.48      595.52     40.96 o 
  -5  -3   5     4058.95     4111.10     69.74 o 
  -4  -3   5      882.22      958.59     37.64 o 
  -3  -3   5     5700.91     5598.80     66.42 o 
  -2  -3   5       75.49       58.67     19.92 o 
  -1  -3   5     8673.68     9004.80     74.16 o 
   0  -3   5      680.07      718.39     27.67 o 
   1  -3   5     5129.63     5173.75     58.67 o 
   2  -3   5      414.05      378.57     26.57 o 
   3  -3   5     5431.87     5413.95     71.95 o 
   4  -3   5        1.61       33.21     28.78 o 
   5  -3   5      550.76      534.64     36.53 o 
   6  -3   5      119.32       97.41     30.99 o 
   7  -3   5      519.98      493.69     47.60 o 
   8  -3   5      109.19       65.31     43.17 o 
  -8  -2   5        0.85        0.00     42.06 o 
  -7  -2   5     2207.84     2229.34     71.95 o 
  -6  -2   5        3.50        0.00     29.89 o 
  -5  -2   5     2876.28     2894.60     63.09 o 
  -4  -2   5      200.84      182.64     27.67 o 
  -3  -2   5     3668.76     3865.37     55.35 o 
  -2  -2   5       21.02       13.28     17.71 o 
  -1  -2   5     2128.39     2227.12     37.64 o 
   0  -2   5     2030.46     1980.28     35.42 o 
   1  -2   5     5765.48     6088.06     60.88 o 
   2  -2   5     2206.45     2244.84     40.96 o 
   3  -2   5      994.82     1120.20     36.53 o 
   4  -2   5     2457.75     2166.24     53.13 o 
   5  -2   5       59.28       16.60     32.10 o 
   6  -2   5     1893.28     1871.80     58.67 o 
   7  -2   5        8.84        0.00     36.53 o 
   8  -2   5      916.95      976.30     50.92 o 
  -8  -1   5      707.30      698.47     59.77 o 
  -7  -1   5     1274.25     1394.72     58.67 o 
  -6  -1   5      781.71      880.00     40.96 o 
  -5  -1   5     1916.45     1901.69     49.81 o 
  -4  -1   5      733.86      668.58     33.21 o 
  -3  -1   5     8287.97     8407.06     79.70 o 
  -2  -1   5     2088.00     2139.68     39.85 o 
  -1  -1   5     5648.50     5633.12     54.24 o 
   0  -1   5     1493.75     1709.09     29.89 o 
   1  -1   5    26975.65    27421.75    116.23 o 
   2  -1   5        1.25       64.20     17.71 o 
   3  -1   5    10266.20     9993.28     89.66 o 
   4  -1   5      646.79      630.94     33.21 o 
   5  -1   5    10146.76     9084.50    101.84 o 
   6  -1   5        6.69        0.00     32.10 o 
   7  -1   5     2562.15     2593.52     70.84 o 
   8  -1   5       10.53       12.18     35.42 o 
   9  -1   5     2322.20     2451.83     83.02 o 
  -8   0   5      348.71      333.18     50.92 o 
  -7   0   5     1037.37     1102.49     50.92 o 
  -6   0   5     1098.50     1042.72     48.70 o 
  -5   0   5      866.89      792.56     39.85 o 
  -4   0   5     2477.85     2328.96     47.60 o 
  -3   0   5     2626.48     2450.72     45.38 o 
  -2   0   5     4537.42     4335.81     49.81 o 
  -1   0   5     1666.15     1543.05     29.89 o 
   0   0   5     8834.64     9183.01     45.38 o 
   1   0   5     8143.81     8527.72     68.63 o 
   2   0   5     4757.47     4874.88     58.67 o 
   3   0   5     3906.42     3899.68     56.45 o 
   4   0   5     4760.88     4775.26     70.84 o 
   5   0   5     1523.62     1492.13     47.60 o 
   6   0   5      824.77      792.56     44.28 o 
   7   0   5      147.46      169.36     39.85 o 
   8   0   5      627.47      688.50     55.35 o 
   9   0   5      237.31      283.37     48.70 o 
  -8   1   5     1913.91     1951.50     69.74 o 
  -7   1   5        3.65        0.00     38.74 o 
  -6   1   5     6748.58     6607.21    101.84 o 
  -5   1   5        0.81        0.00     29.89 o 
  -4   1   5     7220.47     6793.17     81.91 o 
  -3   1   5       35.30       43.17     18.82 o 
  -2   1   5    12184.54    11665.84     83.02 o 
  -1   1   5       18.64        8.86     14.39 o 
   0   1   5    13881.80    14686.62     79.70 o 
   1   1   5      858.71      863.40     29.89 o 
   2   1   5    18351.01    19485.12    114.01 o 
   3   1   5     2367.81     2326.75     45.38 o 
   4   1   5     4267.97     4143.20     64.20 o 
   5   1   5      914.55      868.93     40.96 o 
   6   1   5     3442.99     3480.16     73.06 o 
   7   1   5     1383.24     1433.46     53.13 o 
   8   1   5      496.78      634.27     43.17 o 
   9   1   5      609.77      644.23     54.24 o 
  -7   2   5     1730.49     1727.90     66.42 o 
  -6   2   5      167.42      183.75     36.53 o 
  -5   2   5     1305.47     1274.07     50.92 o 
  -4   2   5      317.26      322.11     30.99 o 
  -3   2   5     5514.24     5419.48     69.74 o 
  -2   2   5     1972.43     1861.84     45.38 o 
  -1   2   5     2489.95     2519.35     48.70 o 
   0   2   5     2146.81     1886.19     38.74 o 
   1   2   5     1286.54     1258.57     33.21 o 
   2   2   5    16032.33    16529.64    101.84 o 
   3   2   5      629.49      668.58     29.89 o 
   4   2   5     3879.22     3687.15     59.77 o 
   5   2   5      186.06      241.31     29.89 o 
   6   2   5     6718.20     6789.85     95.20 o 
   7   2   5        0.21        0.00     38.74 o 
   8   2   5     1594.15     1647.10     67.52 o 
   9   2   5       15.58        0.00     43.17 o 
  -7   3   5        4.68        0.00     46.49 o 
  -6   3   5      740.73      748.28     50.92 o 
  -5   3   5       15.92       26.57     34.31 o 
  -4   3   5     1447.25     1506.52     49.81 o 
  -3   3   5      234.82      220.28     33.21 o 
  -2   3   5     3831.89     3714.83     61.99 o 
  -1   3   5     1344.56     1439.00     37.64 o 
   0   3   5     2296.85     2209.41     35.42 o 
   1   3   5     2280.12     2349.99     39.85 o 
   2   3   5    19248.00    20427.12    109.59 o 
   3   3   5     1180.32     1308.38     33.21 o 
   4   3   5     5691.02     5889.92     71.95 o 
   5   3   5     1661.89     1701.34     48.70 o 
   6   3   5     4114.45     4110.00     73.06 o 
   7   3   5      505.04      490.37     43.17 o 
   8   3   5     1914.01     2090.97     69.74 o 
   9   3   5      349.96      334.29     50.92 o 
  -7   4   5     2734.63     3189.04     84.13 o 
  -6   4   5       28.25      102.94     33.21 o 
  -5   4   5     7636.96     7771.69    114.01 o 
  -4   4   5       26.77        0.00     35.42 o 
  -3   4   5     6472.78     6516.44     88.55 o 
  -2   4   5      192.69      264.55     26.57 o 
  -1   4   5    22535.91    23030.59    125.08 o 
   0   4   5       44.14        1.11     19.92 o 
   1   4   5     9324.24     9054.61     71.95 o 
   2   4   5      376.38      353.11     27.67 o 
   3   4   5    19787.01    20422.69    120.65 o 
   4   4   5      784.46     1017.26     36.53 o 
   5   4   5     6950.11     6997.95     86.34 o 
   6   4   5      240.56      260.13     30.99 o 
   7   4   5     3488.35     3626.27     79.70 o 
   8   4   5      912.12      914.32     57.56 o 
   9   4   5     1357.40     1506.52     67.52 o 
  -6   5   5     1225.82     1327.20     63.09 o 
  -5   5   5      258.48      235.77     43.17 o 
  -4   5   5     2755.30     2902.35     68.63 o 
  -3   5   5      168.83      215.85     32.10 o 
  -2   5   5     3848.41     3904.11     66.42 o 
  -1   5   5       24.61       64.20     21.03 o 
   0   5   5     3201.48     3591.96     49.81 o 
   1   5   5        2.53       22.14     17.71 o 
   2   5   5     1326.75     1295.10     34.31 o 
   3   5   5     1773.75     1940.43     44.28 o 
   4   5   5      351.52      284.48     33.21 o 
   5   5   5      310.83      299.98     32.10 o 
   6   5   5       56.17       80.81     30.99 o 
   7   5   5     1541.03     1584.00     57.56 o 
   8   5   5       26.27        8.86     39.85 o 
   9   5   5      449.99      549.03     46.49 o 
  -6   6   5      553.09      477.08     61.99 o 
  -5   6   5      612.15      578.92     50.92 o 
  -4   6   5     1095.99     1119.10     54.24 o 
  -3   6   5      564.04      533.54     45.38 o 
  -2   6   5      404.57      371.93     34.31 o 
  -1   6   5     2040.74     1922.72     46.49 o 
   0   6   5      143.57      153.86     23.25 o 
   1   6   5     2507.94     2500.53     46.49 o 
   2   6   5       53.10       69.74     23.25 o 
   3   6   5     7969.98     8373.85     86.34 o 
   4   6   5      114.59      174.89     23.25 o 
   5   6   5     4369.90     4300.39     71.95 o 
   6   6   5       93.26      107.37     29.89 o 
   7   6   5     2724.71     2642.22     68.63 o 
   8   6   5        4.75        0.00     38.74 o 
   9   6   5     2119.90     2023.45     78.59 o 
  -5   7   5      199.10      125.08     46.49 o 
  -4   7   5     4448.30     4774.15     92.98 o 
  -3   7   5       18.85        0.00     32.10 o 
  -2   7   5     3785.01     3998.20     71.95 o 
  -1   7   5       32.88       34.31     25.46 o 
   0   7   5    12158.92    12445.11    106.26 o 
   1   7   5       45.02       33.21     23.25 o 
   2   7   5     5715.07     5898.78     73.06 o 
   3   7   5        1.47        4.43     25.46 o 
   4   7   5    10889.43    10172.60    104.05 o 
   5   7   5       38.48        0.00     33.21 o 
   6   7   5     4283.16     4024.76     78.59 o 
   7   7   5       58.64       40.96     33.21 o 
   8   7   5     1339.73     1209.86     63.09 o 
  -4   8   5     1146.53     1148.98     63.09 o 
  -3   8   5     2299.44     2262.55     68.63 o 
  -2   8   5     1078.93     1164.48     46.49 o 
  -1   8   5     1271.91     1271.85     46.49 o 
   0   8   5     1618.93     1696.91     47.60 o 
   1   8   5     2770.70     2921.16     60.88 o 
   2   8   5      936.21      986.27     39.85 o 
   3   8   5     1018.96     1003.98     40.96 o 
   4   8   5      295.93      295.55     35.42 o 
   5   8   5      211.50      203.67     38.74 o 
   6   8   5      422.89      396.28     43.17 o 
   7   8   5      147.09      172.68     36.53 o 
   8   8   5        0.49        0.00     45.38 o 
  -4   9   5      378.62      371.93     49.81 o 
  -3   9   5     2746.00     2791.65     79.70 o 
  -2   9   5       28.04        8.86     34.31 o 
  -1   9   5      985.83      992.91     46.49 o 
   0   9   5      519.37      561.21     37.64 o 
   1   9   5     1927.81     2013.49     53.13 o 
   2   9   5     1348.26     1474.42     47.60 o 
   3   9   5      985.97      985.16     43.17 o 
   4   9   5     1427.24     1450.07     53.13 o 
   5   9   5      595.97      510.29     45.38 o 
   6   9   5     2234.69     2026.77     61.99 o 
   7   9   5      162.60      110.69     40.96 o 
  -2  10   5       23.87       48.70     36.53 o 
  -1  10   5     1350.80     1347.12     53.13 o 
   0  10   5        2.05        0.00     34.31 o 
   1  10   5     2474.73     2548.13     67.52 o 
   2  10   5       16.06        0.00     34.31 o 
   3  10   5     3849.52     3916.29     75.27 o 
   4  10   5       26.50       28.78     33.21 o 
   5  10   5     2942.49     2700.89     79.70 o 
   6  10   5       50.69       34.31     37.64 o 
  -1  11   5     1304.47     1177.76     60.88 o 
   0  11   5      510.48      522.47     47.60 o 
   1  11   5     1507.02     1601.71     57.56 o 
   2  11   5      674.14      704.00     45.38 o 
   3  11   5     1498.63     1639.35     55.35 o 
   4  11   5      367.89      347.57     43.17 o 
   5  11   5     1011.95      960.81     55.35 o 
   2  12   5     1778.01     1960.36     65.31 o 
  -3 -10   6       33.67       89.66     34.31 o 
  -2 -10   6     1020.76      985.16     57.56 o 
  -1 -10   6       75.62       55.35     38.74 o 
   0 -10   6     1118.47     1210.97     55.35 o 
   1 -10   6        1.40        0.00     37.64 o 
  -4  -9   6      902.87      908.78     47.60 o 
  -3  -9   6      187.24      106.26     43.17 o 
  -2  -9   6     1505.23     1468.88     60.88 o 
  -1  -9   6      166.73      212.53     35.42 o 
   0  -9   6      982.68     1052.68     52.03 o 
   1  -9   6      127.75      154.97     36.53 o 
   2  -9   6      752.48      772.63     49.81 o 
   3  -9   6       75.37        0.00     42.06 o 
  -5  -8   6     2276.38     2404.23     65.31 o 
  -4  -8   6      157.98       98.52     40.96 o 
  -3  -8   6     2173.56     2334.50     64.20 o 
  -2  -8   6      371.29      327.65     40.96 o 
  -1  -8   6     2656.68     2653.29     63.09 o 
   0  -8   6      602.13      634.27     37.64 o 
   1  -8   6     1961.53     1964.78     61.99 o 
   2  -8   6     1012.35      967.45     56.45 o 
   3  -8   6      347.33      376.35     42.06 o 
   4  -8   6     1058.38     1134.59     59.77 o 
  -6  -7   6       66.81       84.13     36.53 o 
  -5  -7   6      468.43      469.33     48.70 o 
  -4  -7   6      195.45      219.17     29.89 o 
  -3  -7   6      745.41      810.27     43.17 o 
  -2  -7   6       36.99       34.31     29.89 o 
  -1  -7   6      500.07      495.90     43.17 o 
   0  -7   6       22.97        0.00     27.67 o 
   1  -7   6     1658.22     1712.41     55.35 o 
   2  -7   6       38.49       21.03     30.99 o 
   3  -7   6     2184.10     2253.69     67.52 o 
   4  -7   6      282.13      334.29     38.74 o 
   5  -7   6      827.79      810.27     55.35 o 
  -6  -6   6      105.78       47.60     39.85 o 
  -5  -6   6     3337.46     3267.63     76.38 o 
  -4  -6   6        0.20       24.35     26.57 o 
  -3  -6   6     2732.54     2488.36     58.67 o 
  -2  -6   6       43.41        0.00     32.10 o 
  -1  -6   6     7118.28     7348.85     86.34 o 
   0  -6   6      117.32      128.40     26.57 o 
   1  -6   6     5071.93     5178.17     77.48 o 
   2  -6   6        0.86        4.43     27.67 o 
   3  -6   6     3119.87     3125.94     70.84 o 
   4  -6   6       89.89       91.87     34.31 o 
   5  -6   6     1602.54     1624.96     66.42 o 
   6  -6   6        1.26       32.10     33.21 o 
  -7  -5   6        4.69       58.67     33.21 o 
  -6  -5   6     2881.50     2994.22     71.95 o 
  -5  -5   6        6.63        0.00     32.10 o 
  -4  -5   6     5875.32     5821.30     85.23 o 
  -3  -5   6       42.53       18.82     27.67 o 
  -2  -5   6     7289.99     7306.78     86.34 o 
  -1  -5   6       57.01       81.91     23.25 o 
   0  -5   6     6850.15     6869.55     78.59 o 
   1  -5   6      125.74      139.47     24.35 o 
   2  -5   6     6465.77     6561.83     88.55 o 
   3  -5   6     1156.55     1203.22     44.28 o 
   4  -5   6     1238.84     1162.27     54.24 o 
   5  -5   6      909.93      891.07     47.60 o 
   6  -5   6     1392.86     1452.28     58.67 o 
   7  -5   6      298.39      307.72     48.70 o 
  -7  -4   6      511.75      560.10     42.06 o 
  -6  -4   6       36.64       29.89     32.10 o 
  -5  -4   6      358.66      318.79     38.74 o 
  -4  -4   6       16.36       27.67     29.89 o 
  -3  -4   6      144.95      105.16     26.57 o 
  -2  -4   6      625.46      603.27     33.21 o 
  -1  -4   6       93.05       87.45     19.92 o 
   0  -4   6        0.63       12.18     24.35 o 
   1  -4   6      140.54      164.93     24.35 o 
   2  -4   6      238.12      276.73     28.78 o 
   3  -4   6       67.07      118.44     25.46 o 
   4  -4   6      219.66      280.05     34.31 o 
   5  -4   6      497.09      412.88     40.96 o 
   6  -4   6      308.63      273.41     43.17 o 
   7  -4   6       64.02      120.65     39.85 o 
  -7  -3   6      431.62      459.37     48.70 o 
  -6  -3   6     1016.94     1088.10     44.28 o 
  -5  -3   6      748.78      854.54     40.96 o 
  -4  -3   6     4360.15     4532.84     71.95 o 
  -3  -3   6      221.97      270.09     26.57 o 
  -2  -3   6     5576.61     5897.67     67.52 o 
  -1  -3   6      596.29      640.91     27.67 o 
   0  -3   6    15444.79    15542.27    105.16 o 
   1  -3   6      129.34      151.65     22.14 o 
   2  -3   6     8061.15     8150.26     84.13 o 
   3  -3   6       99.90      112.91     26.57 o 
   4  -3   6     8492.41     8061.70     99.62 o 
   5  -3   6       24.75        0.00     33.21 o 
   6  -3   6     3295.54     3115.98     79.70 o 
   7  -3   6       54.01       66.42     37.64 o 
   8  -3   6     2006.64     1882.87     77.48 o 
  -7  -2   6     2843.24     2968.76     78.59 o 
  -6  -2   6        7.26        0.00     32.10 o 
  -5  -2   6     3814.57     3904.11     70.84 o 
  -4  -2   6        3.87        0.00     26.57 o 
  -3  -2   6     9369.66     9633.53     89.66 o 
  -2  -2   6      241.44      251.27     23.25 o 
  -1  -2   6    12506.39    12716.30     90.77 o 
   0  -2   6     1503.82     1615.00     35.42 o 
   1  -2   6    11821.94    12089.79     89.66 o 
   2  -2   6       11.08       37.64     19.92 o 
   3  -2   6     8725.82     8564.25     90.77 o 
   4  -2   6        3.49        0.00     28.78 o 
   5  -2   6     3080.56     2839.25     68.63 o 
   6  -2   6        3.81       12.18     30.99 o 
   7  -2   6     2587.04     2457.36     73.06 o 
   8  -2   6       53.50       97.41     39.85 o 
  -7  -1   6     2198.16     2303.50     75.27 o 
  -6  -1   6      488.48      536.86     44.28 o 
  -5  -1   6     1127.19     1068.18     46.49 o 
  -4  -1   6     1080.94     1140.13     39.85 o 
  -3  -1   6     4745.17     4880.41     66.42 o 
  -2  -1   6      132.80      150.54     22.14 o 
  -1  -1   6     4999.76     5265.62     57.56 o 
   0  -1   6      190.35      169.36     17.71 o 
   1  -1   6     3735.59     4024.76     53.13 o 
   2  -1   6      215.16      202.57     23.25 o 
   3  -1   6     1534.31     1454.49     40.96 o 
   4  -1   6       66.51       45.38     26.57 o 
   5  -1   6      723.95      789.23     44.28 o 
   6  -1   6      907.00      860.08     45.38 o 
   7  -1   6       81.84       30.99     42.06 o 
   8  -1   6       77.21       18.82     40.96 o 
  -7   0   6      417.73      265.66     50.92 o 
  -6   0   6     2669.26     2587.98     66.42 o 
  -5   0   6      569.34      495.90     36.53 o 
  -4   0   6     3652.16     3409.32     59.77 o 
  -3   0   6     3549.74     3247.71     54.24 o 
  -2   0   6     1925.15     1961.46     38.74 o 
  -1   0   6     5718.71     5669.65     56.45 o 
   0   0   6     2918.24     2943.30     29.89 o 
   1   0   6    16509.16    17275.71    104.05 o 
   2   0   6      792.40      802.52     32.10 o 
   3   0   6     7108.07     6989.10     80.81 o 
   4   0   6      239.85      214.74     29.89 o 
   5   0   6    10245.82    10094.01    114.01 o 
   6   0   6      208.25      157.18     35.42 o 
   7   0   6     4113.75     4071.25     89.66 o 
   8   0   6       64.27       74.16     38.74 o 
   9   0   6     2219.84     2332.28     85.23 o 
  -7   1   6        0.08       34.31     33.21 o 
  -6   1   6     1450.82     1429.03     58.67 o 
  -5   1   6        7.63       11.07     29.89 o 
  -4   1   6     2073.61     1905.01     54.24 o 
  -3   1   6       22.10        3.32     24.35 o 
  -2   1   6     7880.26     7568.02     73.06 o 
  -1   1   6     1688.99     1680.31     33.21 o 
   0   1   6     7672.07     7822.61     66.42 o 
   1   1   6     3400.79     3740.29     55.35 o 
   2   1   6     8641.09     8417.03     83.02 o 
   3   1   6      585.82      556.78     35.42 o 
   4   1   6     6227.16     5964.09     79.70 o 
   5   1   6     1510.69     1519.80     50.92 o 
   6   1   6     2307.47     2197.24     67.52 o 
   7   1   6      642.83      720.61     44.28 o 
   8   1   6     2118.26     2093.19     76.38 o 
   9   1   6        4.72        0.00     43.17 o 
  -7   2   6       63.57       61.99     38.74 o 
  -6   2   6     3663.62     3656.16     80.81 o 
  -5   2   6      269.23      247.95     36.53 o 
  -4   2   6     3733.07     3770.17     70.84 o 
  -3   2   6      688.29      650.87     35.42 o 
  -2   2   6    14217.04    13735.78    104.05 o 
  -1   2   6       32.31       33.21     19.92 o 
   0   2   6     6862.44     6889.47     68.63 o 
   1   2   6       51.72       27.67     24.35 o 
   2   2   6    14370.27    14429.82    105.16 o 
   3   2   6       98.97       97.41     24.35 o 
   4   2   6     4051.16     3992.66     67.52 o 
   5   2   6      194.29      184.86     28.78 o 
   6   2   6     1980.85     2041.16     59.77 o 
   7   2   6     1010.76     1077.03     50.92 o 
   8   2   6     1522.80     1551.90     66.42 o 
   9   2   6       51.21       63.09     38.74 o 
  -7   3   6     2233.25     2353.31     81.91 o 
  -6   3   6       11.85       35.42     34.31 o 
  -5   3   6     6140.81     5993.98     96.30 o 
  -4   3   6       42.20       88.55     28.78 o 
  -3   3   6     4153.97     4010.37     71.95 o 
  -2   3   6      976.47     1013.94     40.96 o 
  -1   3   6     9690.68     9702.16     98.52 o 
   0   3   6     1734.33     1783.25     36.53 o 
   1   3   6     3481.77     3400.46     50.92 o 
   2   3   6     4540.49     4675.63     60.88 o 
   3   3   6     2386.75     2373.24     47.60 o 
   4   3   6     2772.34     2624.51     54.24 o 
   5   3   6     1073.99     1059.32     44.28 o 
   6   3   6     4316.96     4421.04     79.70 o 
   7   3   6       65.15       88.55     37.64 o 
   8   3   6     2110.75     2114.22     75.27 o 
   9   3   6      212.69      191.50     52.03 o 
  -6   4   6        7.62        0.00     45.38 o 
  -5   4   6        7.12        0.00     40.96 o 
  -4   4   6      157.08      146.11     35.42 o 
  -3   4   6      197.77      276.73     30.99 o 
  -2   4   6      226.17      260.13     30.99 o 
  -1   4   6     1228.76     1235.32     38.74 o 
   0   4   6     1213.30     1199.90     33.21 o 
   1   4   6     1191.21     1223.15     34.31 o 
   2   4   6      671.95      666.37     32.10 o 
   3   4   6     1757.11     1672.56     44.28 o 
   4   4   6     2706.91     2744.06     56.45 o 
   5   4   6     1618.67     1562.97     50.92 o 
   6   4   6      748.38      907.67     43.17 o 
   7   4   6      191.20      167.15     40.96 o 
   8   4   6     1286.50     1386.97     60.88 o 
   9   4   6      776.43      865.61     59.77 o 
  -6   5   6       26.09       65.31     38.74 o 
  -5   5   6     4724.53     4682.27    100.73 o 
  -4   5   6       31.22       50.92     34.31 o 
  -3   5   6     4062.71     4062.40     80.81 o 
  -2   5   6       10.24       17.71     27.67 o 
  -1   5   6    13033.46    12747.30    104.05 o 
   0   5   6       26.90       24.35     23.25 o 
   1   5   6    12114.52    12867.95     96.30 o 
   2   5   6       46.83       26.57     22.14 o 
   3   5   6    10745.87    10824.58     97.41 o 
   4   5   6        0.57       35.42     23.25 o 
   5   5   6     5371.84     5407.31     81.91 o 
   6   5   6       95.37      115.12     32.10 o 
   7   5   6     2585.12     2602.37     73.06 o 
   8   5   6      255.46      285.59     38.74 o 
   9   5   6     1954.01     1986.92     77.48 o 
  -5   6   6      125.57       92.98     42.06 o 
  -4   6   6     6405.52     6248.57    112.91 o 
  -3   6   6      155.73       83.02     38.74 o 
  -2   6   6     4114.27     4502.95     74.16 o 
  -1   6   6        4.27        0.00     28.78 o 
   0   6   6     9863.26    10109.51     91.87 o 
   1   6   6        0.19       21.03     23.25 o 
   2   6   6     4931.54     5227.99     66.42 o 
   3   6   6       24.12       46.49     25.46 o 
   4   6   6     3121.73     3025.21     60.88 o 
   5   6   6      159.59      185.96     29.89 o 
   6   6   6     1433.86     1392.51     48.70 o 
   7   6   6      321.08      346.47     37.64 o 
   8   6   6      272.30      313.26     40.96 o 
  -5   7   6       30.33       98.52     37.64 o 
  -4   7   6      699.50      676.33     53.13 o 
  -3   7   6       83.91      116.23     36.53 o 
  -2   7   6      162.59      185.96     33.21 o 
  -1   7   6       83.58       61.99     32.10 o 
   0   7   6      399.54      481.51     33.21 o 
   1   7   6      683.38      768.20     36.53 o 
   2   7   6       18.29       55.35     23.25 o 
   3   7   6      186.98      220.28     30.99 o 
   4   7   6        0.33       25.46     28.78 o 
   5   7   6     2080.04     2135.25     59.77 o 
   6   7   6       10.28       32.10     33.21 o 
   7   7   6      152.71      149.43     40.96 o 
   8   7   6        6.77       44.28     30.99 o 
  -4   8   6     2291.88     2315.68     80.81 o 
  -3   8   6      138.03      148.33     39.85 o 
  -2   8   6     2547.11     2589.09     68.63 o 
  -1   8   6      113.93      132.83     27.67 o 
   0   8   6     6852.37     7031.16     89.66 o 
   1   8   6        0.23        3.32     28.78 o 
   2   8   6     9562.96     9968.93    104.05 o 
   3   8   6        0.35       26.57     26.57 o 
   4   8   6     4346.33     4840.56     79.70 o 
   5   8   6       45.61       83.02     29.89 o 
   6   8   6     4368.53     4123.28     85.23 o 
   7   8   6        9.60        7.75     37.64 o 
   8   8   6     2255.23     1906.12     77.48 o 
  -3   9   6     2729.11     2762.87     77.48 o 
  -2   9   6      279.10      285.59     44.28 o 
  -1   9   6     2222.66     2104.26     60.88 o 
   0   9   6      184.18      213.64     32.10 o 
   1   9   6     3695.77     3806.70     73.06 o 
   2   9   6      499.16      555.67     38.74 o 
   3   9   6     3119.46     3254.35     66.42 o 
   4   9   6      113.92      118.44     32.10 o 
   5   9   6     1466.20     1467.78     59.77 o 
   6   9   6      148.64      120.65     42.06 o 
   7   9   6      759.84      706.22     47.60 o 
  -2  10   6        0.61       16.60     34.31 o 
  -1  10   6     1026.37     1131.27     45.38 o 
   0  10   6        2.12        0.00     33.21 o 
   1  10   6     1164.86     1109.13     50.92 o 
   2  10   6      575.57      622.09     40.96 o 
   3  10   6      237.97      254.59     39.85 o 
   4  10   6      103.63      162.72     30.99 o 
   5  10   6      422.81      354.21     48.70 o 
   6  10   6      464.40      446.09     45.38 o 
   0  11   6      448.07      489.26     42.06 o 
   1  11   6     1855.22     1876.23     67.52 o 
   2  11   6      144.07      215.85     33.21 o 
   3  11   6     2386.74     2382.09     74.16 o 
   4  11   6       72.35       26.57     42.06 o 
   5  11   6     1503.65     1509.84     66.42 o 
  -3  -9   7      219.55      190.39     40.96 o 
  -2  -9   7     1502.83     1557.44     63.09 o 
  -1  -9   7      105.12       79.70     36.53 o 
   0  -9   7     1671.52     1754.47     65.31 o 
   1  -9   7        0.56       33.21     30.99 o 
   2  -9   7     1530.72     1523.12     64.20 o 
  -5  -8   7      455.40      489.26     48.70 o 
  -4  -8   7      620.38      643.12     43.17 o 
  -3  -8   7      451.80      471.55     43.17 o 
  -2  -8   7      862.62      928.71     45.38 o 
  -1  -8   7      647.79      593.31     47.60 o 
   0  -8   7     1212.59     1168.91     52.03 o 
   1  -8   7      551.31      549.03     45.38 o 
   2  -8   7      465.02      324.33     46.49 o 
   3  -8   7      254.37      295.55     40.96 o 
   4  -8   7      334.88      326.54     52.03 o 
  -5  -7   7     2588.96     2409.77     71.95 o 
  -4  -7   7        5.65        0.00     33.21 o 
  -3  -7   7     3088.55     3108.23     69.74 o 
  -2  -7   7        2.20        0.00     29.89 o 
  -1  -7   7     3214.99     3254.35     68.63 o 
   0  -7   7      382.68      364.18     37.64 o 
   1  -7   7     2546.47     2543.70     68.63 o 
   2  -7   7      295.68      297.76     42.06 o 
   3  -7   7      650.53      660.83     46.49 o 
   4  -7   7      509.72      443.88     49.81 o 
   5  -7   7     1057.54     1089.21     64.20 o 
  -6  -6   7      653.18      762.67     54.24 o 
  -5  -6   7      129.32      147.22     36.53 o 
  -4  -6   7      885.39      810.27     49.81 o 
  -3  -6   7       39.37       81.91     29.89 o 
  -2  -6   7     1204.21     1212.08     47.60 o 
  -1  -6   7     1725.23     1854.09     53.13 o 
   0  -6   7       98.30      116.23     26.57 o 
   1  -6   7      640.52      681.86     39.85 o 
   2  -6   7      106.68      119.55     28.78 o 
   3  -6   7     1254.94     1297.31     53.13 o 
   4  -6   7       25.09        0.00     35.42 o 
   5  -6   7      989.30     1030.54     58.67 o 
   6  -6   7       70.43       50.92     43.17 o 
  -6  -5   7        8.60       18.82     36.53 o 
  -5  -5   7      581.83      596.63     40.96 o 
  -4  -5   7      191.58      194.82     34.31 o 
  -3  -5   7     2168.93     2069.94     59.77 o 
  -2  -5   7       47.69       49.81     27.67 o 
  -1  -5   7     2295.22     2337.82     55.35 o 
   0  -5   7      769.91      785.91     37.64 o 
   1  -5   7     3889.57     3894.15     70.84 o 
   2  -5   7      290.86      323.22     33.21 o 
   3  -5   7     2636.88     2576.91     65.31 o 
   4  -5   7       55.41       68.63     36.53 o 
   5  -5   7     1311.98     1313.91     58.67 o 
   6  -5   7      204.97      232.45     40.96 o 
  -7  -4   7       14.61       25.46     39.85 o 
  -6  -4   7     2524.12     2735.20     74.16 o 
  -5  -4   7       20.99       22.14     30.99 o 
  -4  -4   7     6847.01     6715.69     90.77 o 
  -3  -4   7      105.70       95.20     27.67 o 
  -2  -4   7     8874.89     9134.31     98.52 o 
  -1  -4   7       69.50       45.38     25.46 o 
   0  -4   7     8404.27     8526.61     88.55 o 
   1  -4   7      295.69      276.73     29.89 o 
   2  -4   7     6397.59     6797.60     85.23 o 
   3  -4   7      155.76      180.43     29.89 o 
   4  -4   7     3565.23     3326.30     76.38 o 
   5  -4   7      380.42      410.67     33.21 o 
   6  -4   7     2691.51     2592.41     78.59 o 
   7  -4   7      204.92      163.82     46.49 o 
  -7  -3   7     1364.78     1436.78     63.09 o 
  -6  -3   7      155.99      102.94     43.17 o 
  -5  -3   7     2375.94     2482.82     66.42 o 
  -4  -3   7      182.85      259.02     32.10 o 
  -3  -3   7     2363.27     2426.37     54.24 o 
  -2  -3   7      100.70      114.01     27.67 o 
  -1  -3   7     2215.73     2125.29     46.49 o 
   0  -3   7       92.80      117.33     24.35 o 
   1  -3   7      585.78      570.06     33.21 o 
   2  -3   7       26.11       42.06     24.35 o 
   3  -3   7      124.65      107.37     29.89 o 
   4  -3   7      206.01      178.21     38.74 o 
   5  -3   7       32.62       24.35     32.10 o 
   6  -3   7      196.20      264.55     36.53 o 
   7  -3   7       87.16       89.66     36.53 o 
  -7  -2   7      594.67      551.25     53.13 o 
  -6  -2   7      216.88      272.30     30.99 o 
  -5  -2   7      588.74      609.91     44.28 o 
  -4  -2   7      834.10      839.05     38.74 o 
  -3  -2   7      717.30      847.90     35.42 o 
  -2  -2   7     3069.72     3172.43     54.24 o 
  -1  -2   7       68.35       56.45     23.25 o 
   0  -2   7     3406.05     3522.22     53.13 o 
   1  -2   7        9.56       21.03     23.25 o 
   2  -2   7     6887.60     6725.65     79.70 o 
   3  -2   7        3.65        0.00     28.78 o 
   4  -2   7     4647.58     4615.86     76.38 o 
   5  -2   7       76.77      138.37     30.99 o 
   6  -2   7     3034.73     2907.88     71.95 o 
   7  -2   7       21.59       38.74     37.64 o 
   8  -2   7     1004.37      829.08     66.42 o 
  -7  -1   7     2250.19     2282.47     74.16 o 
  -6  -1   7      268.79      216.96     39.85 o 
  -5  -1   7     3299.90     3501.19     69.74 o 
  -4  -1   7       10.08       37.64     25.46 o 
  -3  -1   7    11168.55    11259.60    102.94 o 
  -2  -1   7        1.90        0.00     21.03 o 
  -1  -1   7    10355.05    10801.33     87.45 o 
   0  -1   7        4.30        0.00     18.82 o 
   1  -1   7    11489.37    11204.25     91.87 o 
   2  -1   7        9.86       12.18     22.14 o 
   3  -1   7     9211.49     8995.94     97.41 o 
   4  -1   7      350.67      305.51     35.42 o 
   5  -1   7     4079.54     3879.76     76.38 o 
   6  -1   7       71.20      137.26     32.10 o 
   7  -1   7     3783.00     3539.93     86.34 o 
   8  -1   7       30.60        0.00     42.06 o 
  -7   0   7      479.41      369.71     50.92 o 
  -6   0   7     1755.72     1775.50     59.77 o 
  -5   0   7     1273.05     1478.85     49.81 o 
  -4   0   7     2245.07     2057.77     50.92 o 
  -3   0   7     2156.40     2013.49     45.38 o 
  -2   0   7     4084.46     3932.89     55.35 o 
  -1   0   7     1917.60     1958.14     38.74 o 
   0   0   7     2524.23     2441.87     29.89 o 
   1   0   7      671.76      769.31     29.89 o 
   2   0   7     1156.75     1122.42     39.85 o 
   3   0   7      473.36      412.88     35.42 o 
   4   0   7       93.54      133.94     28.78 o 
   5   0   7      145.01      135.04     34.31 o 
   6   0   7       31.00       61.99     30.99 o 
   7   0   7       31.51       83.02     35.42 o 
   8   0   7       79.19       64.20     39.85 o 
  -7   1   7        6.15       27.67     38.74 o 
  -6   1   7     3555.72     3229.99     81.91 o 
  -5   1   7      150.90      156.08     32.10 o 
  -4   1   7     3293.66     3104.91     65.31 o 
  -3   1   7      522.98      491.47     32.10 o 
  -2   1   7     7380.52     7160.67     74.16 o 
  -1   1   7     1972.02     1892.83     38.74 o 
   0   1   7     2543.50     2583.55     45.38 o 
   1   1   7     1147.37     1196.58     35.42 o 
   2   1   7     2315.16     2380.99     53.13 o 
   3   1   7     6460.78     6200.97     81.91 o 
   4   1   7      589.84      650.87     40.96 o 
   5   1   7     2196.05     2119.75     60.88 o 
   6   1   7       23.19       12.18     35.42 o 
   7   1   7     2495.86     2516.03     73.06 o 
   8   1   7      238.90      251.27     40.96 o 
   9   1   7      894.35      873.36     63.09 o 
  -6   2   7     1054.16     1025.01     57.56 o 
  -5   2   7      716.27      723.93     44.28 o 
  -4   2   7     2008.32     1983.60     56.45 o 
  -3   2   7       85.36       83.02     29.89 o 
  -2   2   7     6843.03     6396.89     76.38 o 
  -1   2   7      648.69      689.61     32.10 o 
   0   2   7     7871.24     7962.08     78.59 o 
   1   2   7      203.24      234.67     30.99 o 
   2   2   7     6874.80     7016.77     83.02 o 
   3   2   7      239.57      246.84     35.42 o 
   4   2   7     6511.14     6808.67     88.55 o 
   5   2   7       97.14       98.52     32.10 o 
   6   2   7     1940.02     1893.94     63.09 o 
   7   2   7      132.66      145.01     35.42 o 
   8   2   7     2874.45     2935.55     87.45 o 
   9   2   7       16.17       89.66     34.31 o 
  -6   3   7     1406.86     1404.68     66.42 o 
  -5   3   7      968.46      868.93     54.24 o 
  -4   3   7     2365.80     2180.63     64.20 o 
  -3   3   7      682.35      666.37     40.96 o 
  -2   3   7     6327.69     6361.47     85.23 o 
  -1   3   7     3564.68     3467.98     63.09 o 
   0   3   7     7250.92     7160.67     75.27 o 
   1   3   7     1903.96     1903.90     45.38 o 
   2   3   7     2375.79     2405.34     53.13 o 
   3   3   7     1291.44     1328.30     42.06 o 
   4   3   7     5202.86     5441.62     78.59 o 
   5   3   7      203.23      234.67     34.31 o 
   6   3   7      906.72      874.47     49.81 o 
   7   3   7      269.71      282.26     39.85 o 
   8   3   7      596.21      503.65     61.99 o 
   9   3   7       62.11       28.78     47.60 o 
  -6   4   7       22.51        0.00     45.38 o 
  -5   4   7     7580.30     7255.87    120.65 o 
  -4   4   7       69.15       89.66     35.42 o 
  -3   4   7     5699.57     5850.08     95.20 o 
  -2   4   7       70.87       47.60     35.42 o 
  -1   4   7    12718.10    13074.95    117.33 o 
   0   4   7      583.05      583.35     30.99 o 
   1   4   7    10184.33    10555.60     91.87 o 
   2   4   7      201.79      149.43     28.78 o 
   3   4   7     4091.40     4004.84     65.31 o 
   4   4   7     2606.21     2672.11     57.56 o 
   5   4   7     3429.44     3455.81     67.52 o 
   6   4   7      194.51      208.10     35.42 o 
   7   4   7     1054.53      987.37     57.56 o 
   8   4   7      776.22      748.28     54.24 o 
   9   4   7      405.74      356.43     57.56 o 
  -5   5   7       39.17       89.66     37.64 o 
  -4   5   7      644.41      700.68     52.03 o 
  -3   5   7      323.65      304.40     43.17 o 
  -2   5   7      750.82      716.18     47.60 o 
  -1   5   7     1190.17     1239.75     42.06 o 
   0   5   7       67.94       46.49     26.57 o 
   1   5   7     3329.78     3369.47     57.56 o 
   2   5   7      468.86      545.71     34.31 o 
   3   5   7     1639.90     1575.15     47.60 o 
   4   5   7      208.22      203.67     33.21 o 
   5   5   7     2577.70     2773.94     65.31 o 
   6   5   7       52.85       65.31     35.42 o 
   7   5   7      935.86      898.82     55.35 o 
   8   5   7      207.65      167.15     45.38 o 
  -5   6   7      816.32      780.38     63.09 o 
  -4   6   7        9.77        0.00     44.28 o 
  -3   6   7     3890.05     3863.15     86.34 o 
  -2   6   7        0.66        0.00     32.10 o 
  -1   6   7     4999.44     4887.05     74.16 o 
   0   6   7      730.14      763.78     35.42 o 
   1   6   7     8667.89     9139.84     90.77 o 
   2   6   7      239.09      255.70     28.78 o 
   3   6   7     3938.27     4031.41     69.74 o 
   4   6   7      360.72      322.11     38.74 o 
   5   6   7     6542.25     6502.05     92.98 o 
   6   6   7      102.85      143.90     35.42 o 
   7   6   7     2002.50     1919.40     64.20 o 
   8   6   7      575.39      430.59     53.13 o 
  -4   7   7     4813.67     4862.70    107.37 o 
  -3   7   7       54.37        0.00     39.85 o 
  -2   7   7     5198.54     5180.39     88.55 o 
  -1   7   7        0.44        0.00     27.67 o 
   0   7   7     8974.36     9445.35     97.41 o 
   1   7   7      147.94      182.64     29.89 o 
   2   7   7     7411.60     7682.03     90.77 o 
   3   7   7      148.49      112.91     30.99 o 
   4   7   7     3697.09     3868.69     71.95 o 
   5   7   7      270.07      296.65     34.31 o 
   6   7   7     3841.44     3759.10     81.91 o 
   7   7   7       25.91       49.81     33.21 o 
   8   7   7     1260.44     1141.24     63.09 o 
  -4   8   7      431.61      475.98     50.92 o 
  -3   8   7      448.55      466.01     48.70 o 
  -2   8   7      133.41      187.07     32.10 o 
  -1   8   7      619.53      535.75     38.74 o 
   0   8   7       19.75       38.74     29.89 o 
   1   8   7        0.98        0.00     32.10 o 
   2   8   7       36.08       34.31     29.89 o 
   3   8   7      299.34      303.30     33.21 o 
   4   8   7       22.16        0.00     33.21 o 
   5   8   7       92.15       80.81     37.64 o 
   6   8   7      269.46      184.86     44.28 o 
   7   8   7       15.64        0.00     35.42 o 
  -3   9   7      489.62      475.98     52.03 o 
  -2   9   7     2496.62     2451.83     73.06 o 
  -1   9   7      715.27      632.05     47.60 o 
   0   9   7     1550.46     1538.62     57.56 o 
   1   9   7       36.25       61.99     32.10 o 
   2   9   7     3836.65     4111.10     75.27 o 
   3   9   7      395.93      346.47     40.96 o 
   4   9   7     2719.53     2794.97     73.06 o 
   5   9   7       17.77       27.67     32.10 o 
   6   9   7     2835.46     2648.86     74.16 o 
   7   9   7        0.05       15.50     38.74 o 
  -1  10   7     2820.63     2772.84     74.16 o 
   0  10   7        3.60       61.99     28.78 o 
   1  10   7     3079.24     3259.88     76.38 o 
   2  10   7        8.01        0.00     33.21 o 
   3  10   7     2257.14     2282.47     66.42 o 
   4  10   7        2.32        0.00     35.42 o 
   5  10   7     2455.82     2531.53     75.27 o 
   6  10   7        0.09        0.00     45.38 o 
   1  11   7      890.50      972.98     50.92 o 
   2  11   7      130.43      129.51     43.17 o 
   3  11   7      744.78      744.96     49.81 o 
   4  11   7       39.05        0.00     39.85 o 
  -2  -9   8      370.91      291.12     43.17 o 
  -1  -9   8        0.96        9.96     34.31 o 
   0  -9   8      273.96      298.87     44.28 o 
   1  -9   8      114.76      139.47     39.85 o 
  -4  -8   8      353.66      400.71     45.38 o 
  -3  -8   8      555.82      500.33     50.92 o 
  -2  -8   8     1067.84     1230.90     57.56 o 
  -1  -8   8       84.15       73.06     39.85 o 
   0  -8   8      591.00      576.71     47.60 o 
   1  -8   8       96.37       64.20     40.96 o 
   2  -8   8     1069.12     1172.23     59.77 o 
   3  -8   8      202.02      170.47     44.28 o 
  -4  -7   8      129.90      202.57     26.57 o 
  -3  -7   8     1566.68     1528.66     57.56 o 
  -2  -7   8       51.43       63.09     30.99 o 
  -1  -7   8     1968.01     2064.41     61.99 o 
   0  -7   8      844.28      754.92     46.49 o 
   1  -7   8     1235.57     1227.57     54.24 o 
   2  -7   8       54.42       53.13     33.21 o 
   3  -7   8     1270.91     1310.59     60.88 o 
   4  -7   8       88.36       88.55     40.96 o 
  -5  -6   8     2310.58     2270.29     74.16 o 
  -4  -6   8      113.48      115.12     32.10 o 
  -3  -6   8     3012.66     3257.67     70.84 o 
  -2  -6   8      147.32      245.74     28.78 o 
  -1  -6   8     2081.44     2125.29     57.56 o 
   0  -6   8       49.96       42.06     28.78 o 
   1  -6   8     2265.62     2326.75     61.99 o 
   2  -6   8      456.90      483.72     37.64 o 
   3  -6   8     1144.78     1239.75     50.92 o 
   4  -6   8      189.64      204.78     40.96 o 
   5  -6   8      721.60      694.04     54.24 o 
  -6  -5   8     2460.29     2539.28     74.16 o 
  -5  -5   8      250.80      283.37     38.74 o 
  -4  -5   8     2952.39     2995.33     69.74 o 
  -3  -5   8      294.49      282.26     36.53 o 
  -2  -5   8     2093.59     2229.34     56.45 o 
  -1  -5   8     1124.62     1267.42     45.38 o 
   0  -5   8     1462.39     1457.81     48.70 o 
   1  -5   8      940.66      978.52     44.28 o 
   2  -5   8      407.38      448.30     34.31 o 
   3  -5   8     1009.90     1092.53     53.13 o 
   4  -5   8      880.87      785.91     54.24 o 
   5  -5   8     1429.58     1351.55     70.84 o 
   6  -5   8      113.67       78.59     43.17 o 
  -6  -4   8       10.76        0.00     43.17 o 
  -5  -4   8       77.18      143.90     32.10 o 
  -4  -4   8      196.61      172.68     36.53 o 
  -3  -4   8      283.78      296.65     32.10 o 
  -2  -4   8     1015.94     1085.89     42.06 o 
  -1  -4   8      102.33      135.04     26.57 o 
   0  -4   8      799.06      818.01     38.74 o 
   1  -4   8     1659.68     1673.66     49.81 o 
   2  -4   8     1918.20     1905.01     56.45 o 
   3  -4   8      165.02      138.37     35.42 o 
   4  -4   8     1587.29     1575.15     58.67 o 
   5  -4   8      647.82      535.75     49.81 o 
   6  -4   8      494.02      440.55     52.03 o 
   7  -4   8      149.43      171.57     45.38 o 
  -6  -3   8     2529.85     2618.97     71.95 o 
  -5  -3   8        0.20       29.89     30.99 o 
  -4  -3   8     5684.17     5685.14     90.77 o 
  -3  -3   8      248.10      232.45     33.21 o 
  -2  -3   8     6140.23     6280.67     81.91 o 
  -1  -3   8       59.79       65.31     25.46 o 
   0  -3   8     6672.43     6562.93     78.59 o 
   1  -3   8        0.43        0.00     28.78 o 
   2  -3   8     6313.73     6468.84     85.23 o 
   3  -3   8       29.34       46.49     25.46 o 
   4  -3   8     2099.66     2066.62     61.99 o 
   5  -3   8       63.65       49.81     35.42 o 
   6  -3   8     2645.99     2513.82     75.27 o 
   7  -3   8        7.18       60.88     30.99 o 
  -6  -2   8      113.34       89.66     39.85 o 
  -5  -2   8     3705.16     3872.01     75.27 o 
  -4  -2   8       14.78        5.53     30.99 o 
  -3  -2   8     8053.25     8397.10     96.30 o 
  -2  -2   8       26.89       19.92     28.78 o 
  -1  -2   8     4167.64     4236.19     63.09 o 
   0  -2   8      255.30      243.52     26.57 o 
   1  -2   8     4832.69     4901.44     68.63 o 
   2  -2   8      171.28      164.93     29.89 o 
   3  -2   8     1771.64     1758.90     50.92 o 
   4  -2   8     1037.55      957.49     46.49 o 
   5  -2   8     1787.69     1599.50     58.67 o 
   6  -2   8      852.54      770.42     47.60 o 
   7  -2   8      347.09      337.61     43.17 o 
   8  -2   8      299.18      366.39     47.60 o 
  -6  -1   8        1.86       23.25     33.21 o 
  -5  -1   8      819.37      886.64     47.60 o 
  -4  -1   8      168.43      212.53     29.89 o 
  -3  -1   8      959.86     1022.79     43.17 o 
  -2  -1   8      342.79      340.93     30.99 o 
  -1  -1   8      424.85      487.05     29.89 o 
   0  -1   8        1.65        8.86     21.03 o 
   1  -1   8       24.78       60.88     25.46 o 
   2  -1   8     2809.90     2853.64     55.35 o 
   3  -1   8       35.03       59.77     27.67 o 
   4  -1   8       33.79        0.00     32.10 o 
   5  -1   8      183.65      172.68     36.53 o 
   6  -1   8     1127.01     1117.99     54.24 o 
   7  -1   8       48.63       69.74     39.85 o 
   8  -1   8      285.40      253.48     47.60 o 
  -6   0   8      482.94      419.52     46.49 o 
  -5   0   8     3159.31     2843.68     68.63 o 
  -4   0   8      727.85      692.93     42.06 o 
  -3   0   8     6289.79     5681.82     76.38 o 
  -2   0   8      993.70      949.74     35.42 o 
  -1   0   8    10489.91    10623.12     89.66 o 
   0   0   8      207.09      200.35     17.71 o 
   1   0   8     8514.62     8686.01     88.55 o 
   2   0   8      175.48      214.74     26.57 o 
   3   0   8    10567.39    11231.92    112.91 o 
   4   0   8      319.37      346.47     35.42 o 
   5   0   8     2827.11     2680.96     69.74 o 
   6   0   8       27.26       80.81     27.67 o 
   7   0   8     4189.00     4271.61     95.20 o 
   8   0   8      117.62       64.20     46.49 o 
  -6   1   8     2998.96     2741.84     77.48 o 
  -5   1   8      842.56      772.63     45.38 o 
  -4   1   8     3096.24     2682.07     64.20 o 
  -3   1   8      591.69      561.21     33.21 o 
  -2   1   8     9976.27     9378.94     89.66 o 
  -1   1   8     1008.87     1054.90     34.31 o 
   0   1   8     4836.18     5035.38     64.20 o 
   1   1   8      443.93      418.42     32.10 o 
   2   1   8     6433.35     6761.07     86.34 o 
   3   1   8      762.99      773.74     45.38 o 
   4   1   8     3723.85     3709.29     73.06 o 
   5   1   8      115.39      102.94     36.53 o 
   6   1   8     3398.61     3275.38     80.81 o 
   7   1   8        0.93        0.00     40.96 o 
   8   1   8      449.98      442.77     52.03 o 
  -6   2   8     3666.42     3421.49     89.66 o 
  -5   2   8        1.23        0.00     40.96 o 
  -4   2   8     3234.48     2997.54     67.52 o 
  -3   2   8      266.29      318.79     27.67 o 
  -2   2   8     6255.19     6195.44     78.59 o 
  -1   2   8      700.31      701.79     29.89 o 
   0   2   8     5361.25     5448.26     69.74 o 
   1   2   8        1.73        0.00     29.89 o 
   2   2   8     1622.74     1643.78     53.13 o 
   3   2   8     2298.08     2294.65     59.77 o 
   4   2   8     3346.13     3276.48     71.95 o 
   5   2   8      100.38       80.81     36.53 o 
   6   2   8      206.88      170.47     44.28 o 
   7   2   8      995.51     1022.79     58.67 o 
   8   2   8      154.38      219.17     39.85 o 
  -6   3   8      500.92      460.48     48.70 o 
  -5   3   8     1761.83     1638.24     65.31 o 
  -4   3   8     2016.20     2036.73     64.20 o 
  -3   3   8     1962.91     1784.36     60.88 o 
  -2   3   8     3147.17     3015.25     64.20 o 
  -1   3   8      707.91      737.21     35.42 o 
   0   3   8     9245.43     9566.01    110.69 o 
   1   3   8     1671.85     1690.27     50.92 o 
   2   3   8     5176.26     5146.07     76.38 o 
   3   3   8       71.27       63.09     32.10 o 
   4   3   8     9024.51     8984.88    105.16 o 
   5   3   8      488.18      535.75     43.17 o 
   6   3   8     3381.93     3164.69     78.59 o 
   7   3   8       94.32       94.09     39.85 o 
   8   3   8     3564.95     3717.04     95.20 o 
  -5   4   8      896.62      861.18     53.13 o 
  -4   4   8     1821.52     1775.50     66.42 o 
  -3   4   8      934.58      956.38     55.35 o 
  -2   4   8      349.60      338.72     40.96 o 
  -1   4   8     4155.59     4162.02     79.70 o 
   0   4   8     5044.73     5158.25     70.84 o 
   1   4   8     1309.39     1347.12     43.17 o 
   2   4   8     1408.23     1351.55     44.28 o 
   3   4   8     3320.57     3441.42     66.42 o 
   4   4   8     2518.69     2601.26     64.20 o 
   5   4   8     2419.32     2364.38     67.52 o 
   6   4   8      758.65      770.42     48.70 o 
   7   4   8     2600.27     2653.29     76.38 o 
   8   4   8      248.94      182.64     55.35 o 
  -5   5   8     3298.17     3260.99     95.20 o 
  -4   5   8       14.46        0.00     42.06 o 
  -3   5   8     6903.58     7162.88    112.91 o 
  -2   5   8       81.21       97.41     34.31 o 
  -1   5   8     5945.79     5974.05     83.02 o 
   0   5   8      900.58      861.18     37.64 o 
   1   5   8     8104.25     7994.18     87.45 o 
   2   5   8       84.61       76.38     30.99 o 
   3   5   8     5127.63     5453.80     77.48 o 
   4   5   8      734.90      722.82     42.06 o 
   5   5   8     4702.67     4800.71     87.45 o 
   6   5   8       53.09        0.00     42.06 o 
   7   5   8     1007.26     1030.54     60.88 o 
   8   5   8      529.11      515.83     52.03 o 
  -4   6   8     2003.26     2154.07     76.38 o 
  -3   6   8      223.97      244.63     44.28 o 
  -2   6   8     2245.47     2410.87     63.09 o 
  -1   6   8      268.40      265.66     33.21 o 
   0   6   8     1285.98     1402.47     46.49 o 
   1   6   8     1867.61     1864.05     52.03 o 
   2   6   8     1228.99     1077.03     43.17 o 
   3   6   8     1065.60     1006.19     44.28 o 
   4   6   8      337.07      312.15     38.74 o 
   5   6   8     2422.37     2529.31     64.20 o 
   6   6   8      303.38      319.90     40.96 o 
   7   6   8     1701.35     1706.87     63.09 o 
   8   6   8      109.77       16.60     45.38 o 
  -4   7   8        4.15        0.00     47.60 o 
  -3   7   8      984.21      916.53     59.77 o 
  -2   7   8        3.53        0.00     38.74 o 
  -1   7   8      245.03      216.96     36.53 o 
   0   7   8      139.29      156.08     32.10 o 
   1   7   8     3144.61     3253.24     64.20 o 
   2   7   8      103.29      135.04     30.99 o 
   3   7   8     1575.81     1671.45     54.24 o 
   4   7   8      637.86      629.84     46.49 o 
   5   7   8     2163.16     2065.51     65.31 o 
   6   7   8      274.08      296.65     36.53 o 
   7   7   8     1208.87      889.96     60.88 o 
   8   7   8      418.67      330.97     56.45 o 
  -3   8   8        6.45        0.00     43.17 o 
  -2   8   8     5597.98     5750.45    102.94 o 
  -1   8   8        0.01       33.21     28.78 o 
   0   8   8     3208.42     3313.01     67.52 o 
   1   8   8      157.71      180.43     32.10 o 
   2   8   8     6781.39     6813.10     95.20 o 
   3   8   8       47.68       69.74     29.89 o 
   4   8   8     4493.38     4610.32     84.13 o 
   5   8   8       73.71       48.70     37.64 o 
   6   8   8     2897.63     2490.57     71.95 o 
   7   8   8       41.91        5.53     40.96 o 
  -2   9   8      245.64      194.82     45.38 o 
  -1   9   8     1658.66     1701.34     59.77 o 
   0   9   8      150.37      206.99     30.99 o 
   1   9   8     1534.64     1603.93     52.03 o 
   2   9   8       76.44      102.94     33.21 o 
   3   9   8      531.03      561.21     43.17 o 
   4   9   8       35.20        6.64     37.64 o 
   5   9   8      644.40      654.19     50.92 o 
   6   9   8       63.01       25.46     43.17 o 
   0  10   8      268.16      340.93     40.96 o 
   1  10   8      342.90      374.14     39.85 o 
   2  10   8      668.66      637.59     45.38 o 
   3  10   8      558.97      525.79     45.38 o 
   4  10   8     1185.23     1205.44     57.56 o 
   5  10   8        0.81        0.00     39.85 o 
  -2  -8   9      223.82      164.93     45.38 o 
  -1  -8   9      481.80      421.74     44.28 o 
   0  -8   9      121.19       25.46     45.38 o 
   1  -8   9      513.72      484.83     45.38 o 
   2  -8   9       11.60       49.81     38.74 o 
  -3  -7   9      674.16      671.90     47.60 o 
  -2  -7   9      451.51      421.74     46.49 o 
  -1  -7   9      716.80      664.15     50.92 o 
   0  -7   9      740.64      758.24     49.81 o 
   1  -7   9      234.15      183.75     43.17 o 
   2  -7   9     1098.77     1220.93     57.56 o 
   3  -7   9      354.90      303.30     44.28 o 
  -4  -6   9        1.19        0.00     38.74 o 
  -3  -6   9     1359.23     1401.36     59.77 o 
  -2  -6   9       99.93      107.37     35.42 o 
  -1  -6   9     1717.81     1800.96     59.77 o 
   0  -6   9        0.52        0.00     36.53 o 
   1  -6   9     3861.75     4165.34     84.13 o 
   2  -6   9      190.53      245.74     32.10 o 
   3  -6   9     1864.50     2004.63     68.63 o 
   4  -6   9        6.21        5.53     37.64 o 
   5  -6   9     1503.25     1578.47     71.95 o 
  -5  -5   9     1124.51     1104.71     56.45 o 
  -4  -5   9      139.84      106.26     39.85 o 
  -3  -5   9     1807.84     1917.19     58.67 o 
  -2  -5   9      510.76      526.89     40.96 o 
  -1  -5   9     1858.82     1906.12     55.35 o 
   0  -5   9      152.61      180.43     32.10 o 
   1  -5   9     1071.68     1112.46     48.70 o 
   2  -5   9      297.96      287.80     37.64 o 
   3  -5   9      398.92      451.62     42.06 o 
   4  -5   9       85.25       64.20     42.06 o 
   5  -5   9      737.89      628.73     56.45 o 
  -5  -4   9       24.63       53.13     34.31 o 
  -4  -4   9     4556.37     4701.09     87.45 o 
  -3  -4   9      227.94      274.52     29.89 o 
  -2  -4   9     2959.61     3123.73     66.42 o 
  -1  -4   9       64.63       67.52     28.78 o 
   0  -4   9     4536.96     4681.17     76.38 o 
   1  -4   9     1262.06     1412.43     45.38 o 
   2  -4   9     2245.13     2218.27     61.99 o 
   3  -4   9     1589.52     1651.53     55.35 o 
   4  -4   9     1749.36     1737.87     61.99 o 
   5  -4   9      751.89      733.89     55.35 o 
   6  -4   9      551.61      427.27     55.35 o 
  -5  -3   9      741.34      707.32     52.03 o 
  -4  -3   9        5.92       11.07     32.10 o 
  -3  -3   9       42.84        0.00     33.21 o 
  -2  -3   9      282.66      321.01     34.31 o 
  -1  -3   9      503.46      451.62     35.42 o 
   0  -3   9      746.81      765.99     39.85 o 
   1  -3   9        0.94        0.00     28.78 o 
   2  -3   9     1060.21     1121.31     44.28 o 
   3  -3   9     1081.16      969.66     46.49 o 
   4  -3   9     1403.59     1445.64     57.56 o 
   5  -3   9      132.54       77.48     37.64 o 
   6  -3   9      851.78      944.20     57.56 o 
   7  -3   9       10.38        0.00     44.28 o 
  -6  -2   9     1302.70     1178.87     65.31 o 
  -5  -2   9       34.82       36.53     35.42 o 
  -4  -2   9     2269.08     2455.15     59.77 o 
  -3  -2   9       12.50        0.00     32.10 o 
  -2  -2   9     6175.21     6583.96     85.23 o 
  -1  -2   9        0.41        7.75     23.25 o 
   0  -2   9     3675.14     3770.17     65.31 o 
   1  -2   9       68.61       85.23     27.67 o 
   2  -2   9     5193.65     5061.95     78.59 o 
   3  -2   9       11.30       40.96     27.67 o 
   4  -2   9     2030.64     2011.28     60.88 o 
   5  -2   9        5.01        0.00     37.64 o 
   6  -2   9     2788.36     2694.24     76.38 o 
   7  -2   9        0.34        0.00     44.28 o 
  -6  -1   9       31.50        5.53     37.64 o 
  -5  -1   9     3865.29     3887.51     81.91 o 
  -4  -1   9        0.94        0.00     33.21 o 
  -3  -1   9     7626.95     7657.68     97.41 o 
  -2  -1   9      245.56      296.65     27.67 o 
  -1  -1   9     6914.63     7528.17     86.34 o 
   0  -1   9        2.84        7.75     23.25 o 
   1  -1   9     8805.71     8902.96     95.20 o 
   2  -1   9      272.31      288.91     33.21 o 
   3  -1   9     6694.00     6458.88     91.87 o 
   4  -1   9      209.74      206.99     32.10 o 
   5  -1   9     4745.78     4436.54     89.66 o 
   6  -1   9      275.97      288.91     44.28 o 
   7  -1   9     1291.99     1316.13     64.20 o 
  -6   0   9      595.27      518.04     48.70 o 
  -5   0   9      553.98      431.70     48.70 o 
  -4   0   9     1085.52      916.53     48.70 o 
  -3   0   9      661.73      586.67     38.74 o 
  -2   0   9       14.47        0.00     27.67 o 
  -1   0   9      434.68      392.96     34.31 o 
   0   0   9      784.06      804.73     25.46 o 
   1   0   9       66.72       48.70     28.78 o 
   2   0   9        1.15        0.00     29.89 o 
   3   0   9       61.37      128.40     32.10 o 
   4   0   9      618.60      697.36     44.28 o 
   5   0   9      233.25      246.84     40.96 o 
   6   0   9      242.28      240.20     43.17 o 
   7   0   9       14.22       14.39     40.96 o 
   8   0   9       10.07        0.00     49.81 o 
  -6   1   9      864.27      775.95     57.56 o 
  -5   1   9     1332.11     1317.24     52.03 o 
  -4   1   9      660.46      575.60     39.85 o 
  -3   1   9     1818.45     1623.85     47.60 o 
  -2   1   9      216.44      163.82     33.21 o 
  -1   1   9     8710.12     8559.82     87.45 o 
   0   1   9      502.16      582.24     29.89 o 
   1   1   9     3542.36     3572.03     66.42 o 
   2   1   9       24.27       39.85     29.89 o 
   3   1   9     8183.13     8307.44    106.26 o 
   4   1   9      340.76      409.56     35.42 o 
   5   1   9     4778.12     4728.77     90.77 o 
   6   1   9        6.54       35.42     35.42 o 
   7   1   9     3849.74     3928.46     92.98 o 
   8   1   9        4.08        0.00     44.28 o 
  -5   2   9        7.50        0.00     40.96 o 
  -4   2   9     3250.17     2890.17     73.06 o 
  -3   2   9        3.65       24.35     26.57 o 
  -2   2   9     4782.10     4436.54     71.95 o 
  -1   2   9     1248.20     1229.79     40.96 o 
   0   2   9     5556.99     5648.62     75.27 o 
   1   2   9        0.24       25.46     27.67 o 
   2   2   9     8233.97     8669.40    107.37 o 
   3   2   9      180.04      164.93     38.74 o 
   4   2   9     5883.72     5937.52     94.09 o 
   5   2   9       74.84       55.35     34.31 o 
   6   2   9     4548.61     4456.46     94.09 o 
   7   2   9       61.30       38.74     42.06 o 
   8   2   9     1266.71     1202.12     74.16 o 
  -5   3   9      449.78      427.27     46.49 o 
  -4   3   9     2837.38     2644.43     75.27 o 
  -3   3   9      728.85      678.54     45.38 o 
  -2   3   9      939.60      835.73     45.38 o 
  -1   3   9       41.10       59.77     26.57 o 
   0   3   9     4717.63     4946.83     79.70 o 
   1   3   9      461.05      448.30     40.96 o 
   2   3   9     1372.11     1426.82     55.35 o 
   3   3   9       34.73       43.17     35.42 o 
   4   3   9      974.68      906.57     54.24 o 
   5   3   9        0.34        0.00     35.42 o 
   6   3   9      444.41      448.30     52.03 o 
   7   3   9      168.91      177.11     39.85 o 
   8   3   9      194.71      195.92     46.49 o 
  -5   4   9     1906.06     1869.59     77.48 o 
  -4   4   9      428.40      405.13     48.70 o 
  -3   4   9     3082.40     3008.61     78.59 o 
  -2   4   9      519.88      535.75     45.38 o 
  -1   4   9     1560.22     1709.09     63.09 o 
   0   4   9     3099.29     2869.14     60.88 o 
   1   4   9     1635.25     1564.08     50.92 o 
   2   4   9     1467.30     1416.86     50.92 o 
   3   4   9     1560.98     1619.42     55.35 o 
   4   4   9     4166.62     4132.13     78.59 o 
   5   4   9      327.55      355.32     42.06 o 
   6   4   9     3519.20     3365.04     81.91 o 
   7   4   9      304.92      332.08     44.28 o 
   8   4   9     2301.19     2195.02     85.23 o 
  -4   5   9        0.85        0.00     47.60 o 
  -3   5   9     1060.41     1162.27     56.45 o 
  -2   5   9       12.32        0.00     39.85 o 
  -1   5   9     1037.76     1092.53     48.70 o 
   0   5   9      302.86      277.84     33.21 o 
   1   5   9     1775.33     1664.81     50.92 o 
   2   5   9      212.61      223.60     36.53 o 
   3   5   9     3697.02     3898.57     74.16 o 
   4   5   9      217.78      176.00     39.85 o 
   5   5   9     1750.48     1774.39     65.31 o 
   6   5   9      231.02      204.78     43.17 o 
   7   5   9     1915.97     1923.83     69.74 o 
   8   5   9       82.24      176.00     38.74 o 
  -4   6   9      141.03      181.53     49.81 o 
  -3   6   9     3618.11     3708.18     94.09 o 
  -2   6   9      236.37      224.70     43.17 o 
  -1   6   9     2412.42     2380.99     61.99 o 
   0   6   9       30.92        0.00     33.21 o 
   1   6   9     6819.20     6659.23     91.87 o 
   2   6   9      277.68      292.23     33.21 o 
   3   6   9     2447.91     2496.11     60.88 o 
   4   6   9      168.67      181.53     34.31 o 
   5   6   9     2711.73     2778.37     70.84 o 
   6   6   9       16.21        0.00     39.85 o 
   7   6   9     1469.48     1432.36     67.52 o 
  -3   7   9        3.17        5.53     42.06 o 
  -2   7   9     3506.04     3586.42     80.81 o 
  -1   7   9       57.15        0.00     36.53 o 
   0   7   9     3234.93     3122.62     64.20 o 
   1   7   9       56.88       17.71     34.31 o 
   2   7   9     2611.76     2512.71     64.20 o 
   3   7   9      182.02      171.57     39.85 o 
   4   7   9     2314.04     2316.78     65.31 o 
   5   7   9      719.42      623.20     54.24 o 
   6   7   9      595.61      611.02     49.81 o 
   7   7   9      678.62      715.07     49.81 o 
  -2   8   9        0.72        0.00     38.74 o 
  -1   8   9        2.48        0.00     37.64 o 
   0   8   9       86.31       24.35     39.85 o 
   1   8   9       58.90        7.75     35.42 o 
   2   8   9      241.57      212.53     36.53 o 
   3   8   9      259.69      211.42     39.85 o 
   4   8   9      515.41      526.89     47.60 o 
   5   8   9       72.54      138.37     34.31 o 
   6   8   9      351.35      326.54     46.49 o 
  -1   9   9        0.26       42.06     34.31 o 
   0   9   9     2648.19     2587.98     71.95 o 
   1   9   9        7.16       11.07     34.31 o 
   2   9   9     4175.89     4227.33     81.91 o 
   3   9   9      206.74      122.87     42.06 o 
   4   9   9     1986.90     2069.94     68.63 o 
   5   9   9       83.04      131.72     37.64 o 
   6   9   9     2891.24     2638.90     88.55 o 
   1  10   9     2415.83     2362.17     70.84 o 
   2  10   9       40.12       19.92     37.64 o 
   3  10   9     1875.85     1886.19     65.31 o 
   4  10   9        6.96        0.00     40.96 o 
  -2  -7  10      108.39      114.01     36.53 o 
  -1  -7  10      936.03      949.74     57.56 o 
   0  -7  10        1.58       16.60     36.53 o 
   1  -7  10      526.83      514.72     45.38 o 
   2  -7  10       27.46        0.00     39.85 o 
  -3  -6  10     1118.25     1255.25     50.92 o 
  -2  -6  10        3.22       69.74     27.67 o 
  -1  -6  10     1232.51     1222.04     56.45 o 
   0  -6  10      453.87      407.35     42.06 o 
   1  -6  10      619.67      578.92     48.70 o 
   2  -6  10       96.44       70.84     38.74 o 
   3  -6  10      547.89      502.54     52.03 o 
   4  -6  10      243.26      201.46     52.03 o 
  -4  -5  10      268.88      335.40     35.42 o 
  -3  -5  10     1083.11     1148.98     54.24 o 
  -2  -5  10      711.64      739.42     42.06 o 
  -1  -5  10      873.49      911.00     52.03 o 
   0  -5  10      357.82      332.08     37.64 o 
   1  -5  10     1825.96     1906.12     61.99 o 
   2  -5  10      834.45      765.99     48.70 o 
   3  -5  10     1529.39     1590.65     63.09 o 
   4  -5  10       21.10       13.28     40.96 o 
   5  -5  10     1184.89     1123.52     68.63 o 
  -4  -4  10      703.31      822.44     44.28 o 
  -3  -4  10      957.82     1007.30     46.49 o 
  -2  -4  10      809.66      756.03     48.70 o 
  -1  -4  10      462.25      533.54     39.85 o 
   0  -4  10     1348.63     1326.09     52.03 o 
   1  -4  10      869.28      925.39     50.92 o 
   2  -4  10      324.92      294.44     40.96 o 
   3  -4  10      738.87      820.23     44.28 o 
   4  -4  10     1058.16     1025.01     60.88 o 
   5  -4  10      426.28      460.48     48.70 o 
  -5  -3  10      164.11      212.53     42.06 o 
  -4  -3  10     2814.73     2883.53     68.63 o 
  -3  -3  10      172.17       61.99     37.64 o 
  -2  -3  10     4533.09     4474.17     79.70 o 
  -1  -3  10       17.41        6.64     28.78 o 
   0  -3  10     3451.78     3496.76     68.63 o 
   1  -3  10       15.58       15.50     30.99 o 
   2  -3  10     4378.09     4497.42     81.91 o 
   3  -3  10       16.32        0.00     35.42 o 
   4  -3  10     2717.91     2685.39     74.16 o 
   5  -3  10      307.35      307.72     45.38 o 
   6  -3  10     1198.35     1183.30     65.31 o 
  -5  -2  10     1225.59     1257.46     60.88 o 
  -4  -2  10       44.91       43.17     32.10 o 
  -3  -2  10      531.10      547.93     38.74 o 
  -2  -2  10      246.98      167.15     40.96 o 
  -1  -2  10     2293.94     2379.88     57.56 o 
   0  -2  10      607.26      636.48     39.85 o 
   1  -2  10      684.14      831.30     40.96 o 
   2  -2  10     1057.34     1099.17     48.70 o 
   3  -2  10      715.31      578.92     44.28 o 
   4  -2  10      782.57      770.42     52.03 o 
   5  -2  10      146.52      150.54     35.42 o 
   6  -2  10      996.83      905.46     60.88 o 
   7  -2  10      137.19      112.91     45.38 o 
  -5  -1  10        7.37       30.99     36.53 o 
  -4  -1  10      412.15      462.69     37.64 o 
  -3  -1  10      300.23      299.98     34.31 o 
  -2  -1  10     1574.34     1601.71     52.03 o 
  -1  -1  10      124.52      120.65     28.78 o 
   0  -1  10      651.00      733.89     38.74 o 
   1  -1  10      403.25      421.74     37.64 o 
   2  -1  10     2615.82     2695.35     63.09 o 
   3  -1  10      347.64      319.90     37.64 o 
   4  -1  10     2917.69     2711.96     74.16 o 
   5  -1  10      515.11      472.66     48.70 o 
   6  -1  10      956.26      867.83     54.24 o 
   7  -1  10       65.06       33.21     43.17 o 
  -5   0  10     3489.60     2972.08     77.48 o 
  -4   0  10        0.21       55.35     27.67 o 
  -3   0  10     3015.90     2614.55     60.88 o 
  -2   0  10        5.35        0.00     29.89 o 
  -1   0  10     7420.97     6829.70     87.45 o 
   0   0  10       61.01       58.67     26.57 o 
   1   0  10     5602.28     5928.67     85.23 o 
   2   0  10        3.11       35.42     28.78 o 
   3   0  10     6126.38     6571.79    100.73 o 
   4   0  10       41.34        0.00     37.64 o 
   5   0  10     4679.98     4665.67     95.20 o 
   6   0  10      127.16      132.83     40.96 o 
   7   0  10     1886.43     1951.50     75.27 o 
  -5   1  10      177.61      147.22     43.17 o 
  -4   1  10     2024.90     1742.29     59.77 o 
  -3   1  10       45.54        4.43     29.89 o 
  -2   1  10     1480.51     1398.04     45.38 o 
  -1   1  10      142.23      166.04     30.99 o 
   0   1  10     3482.45     3517.79     65.31 o 
   1   1  10       56.42       86.34     29.89 o 
   2   1  10     1568.82     1631.60     55.35 o 
   3   1  10       30.33        0.00     39.85 o 
   4   1  10      261.14      304.40     35.42 o 
   5   1  10       47.43       26.57     39.85 o 
   6   1  10      460.99      401.81     50.92 o 
   7   1  10      374.31      385.21     48.70 o 
  -5   2  10      103.27       85.23     42.06 o 
  -4   2  10     1239.26     1037.18     57.56 o 
  -3   2  10      158.87       90.77     33.21 o 
  -2   2  10      313.73      368.60     30.99 o 
  -1   2  10      385.05      439.45     29.89 o 
   0   2  10      767.92      774.84     42.06 o 
   1   2  10      686.23      815.80     40.96 o 
   2   2  10      190.60      256.81     43.17 o 
   3   2  10     1785.58     2022.34     61.99 o 
   4   2  10        7.98        0.00     40.96 o 
   5   2  10     2801.32     2754.02     79.70 o 
   6   2  10       98.80       76.38     43.17 o 
   7   2  10     1013.09     1048.25     61.99 o 
   8   2  10       12.78       98.52     37.64 o 
  -4   3  10     3146.37     2800.51     77.48 o 
  -3   3  10      380.65      376.35     37.64 o 
  -2   3  10     2506.66     2508.28     61.99 o 
  -1   3  10      133.72       88.55     30.99 o 
   0   3  10     6707.38     6571.79     91.87 o 
   1   3  10       50.30       35.42     36.53 o 
   2   3  10     5279.16     5510.25     98.52 o 
   3   3  10      138.42      167.15     36.53 o 
   4   3  10     4801.84     5035.38     89.66 o 
   5   3  10        3.08        0.00     42.06 o 
   6   3  10     4203.07     4305.92     92.98 o 
   7   3  10       18.62       66.42     35.42 o 
   8   3  10     1798.95     1789.89     75.27 o 
  -4   4  10     1284.27     1193.26     65.31 o 
  -3   4  10     1597.27     1582.90     67.52 o 
  -2   4  10      972.79      880.00     58.67 o 
  -1   4  10     2510.58     2587.98     73.06 o 
   0   4  10      982.85      997.34     47.60 o 
   1   4  10     3126.33     2858.07     75.27 o 
   2   4  10      760.53      765.99     49.81 o 
   3   4  10     1856.11     2013.49     57.56 o 
   4   4  10      572.97      578.92     47.60 o 
   5   4  10      357.60      312.15     44.28 o 
   6   4  10      224.03      213.64     47.60 o 
   7   4  10      569.90      421.74     58.67 o 
  -4   5  10       26.94        0.00     54.24 o 
  -3   5  10     2810.57     3045.14     88.55 o 
  -2   5  10      110.78       78.59     43.17 o 
  -1   5  10     3715.81     3771.28     83.02 o 
   0   5  10        3.81        0.00     33.21 o 
   1   5  10     2404.02     2304.61     61.99 o 
   2   5  10      540.19      530.22     40.96 o 
   3   5  10     1785.79     1707.98     59.77 o 
   4   5  10      566.55      528.00     50.92 o 
   5   5  10      805.36      682.97     55.35 o 
   6   5  10     1255.06     1332.73     65.31 o 
   7   5  10      463.13      417.31     50.92 o 
  -3   6  10     1147.89     1253.03     63.09 o 
  -2   6  10      336.63      385.21     44.28 o 
  -1   6  10     1556.43     1531.98     56.45 o 
   0   6  10      351.86      338.72     38.74 o 
   1   6  10     3157.49     2989.79     65.31 o 
   2   6  10      218.06      233.56     35.42 o 
   3   6  10     2664.22     2655.50     67.52 o 
   4   6  10       59.80        3.32     42.06 o 
   5   6  10     3055.82     2983.15     83.02 o 
   6   6  10       22.98      106.26     36.53 o 
   7   6  10     2015.69     1975.85     76.38 o 
  -2   7  10      286.53      333.18     44.28 o 
  -1   7  10     1394.23     1378.12     56.45 o 
   0   7  10     1095.49     1087.00     46.49 o 
   1   7  10     1898.01     1917.19     58.67 o 
   2   7  10     1263.36     1256.35     52.03 o 
   3   7  10     1581.82     1483.27     57.56 o 
   4   7  10      605.46      431.70     52.03 o 
   5   7  10     1572.95     1486.59     60.88 o 
   6   7  10      446.53      443.88     49.81 o 
  -1   8  10       99.63      139.47     34.31 o 
   0   8  10     3971.50     3962.78     80.81 o 
   1   8  10        7.00       22.14     30.99 o 
   2   8  10     2967.19     2956.58     75.27 o 
   3   8  10      114.13      102.94     34.31 o 
   4   8  10     2695.57     2653.29     71.95 o 
   5   8  10      257.80      275.62     38.74 o 
   6   8  10     1389.32     1333.84     66.42 o 
   0   9  10      110.59      119.55     40.96 o 
   1   9  10      477.89      467.12     46.49 o 
   2   9  10      467.21      468.23     44.28 o 
   3   9  10      323.61      280.05     45.38 o 
   4   9  10      525.86      458.27     53.13 o 
   5   9  10        4.17       75.27     36.53 o 
  -1  -6  11     1680.76     1684.73     68.63 o 
   0  -6  11       15.10        0.00     37.64 o 
   1  -6  11     1530.28     1546.37     70.84 o 
   2  -6  11       46.33       37.64     39.85 o 
  -3  -5  11      786.48      808.05     54.24 o 
  -2  -5  11      222.37      195.92     42.06 o 
  -1  -5  11      381.58      371.93     43.17 o 
   0  -5  11      409.29      387.42     38.74 o 
   1  -5  11     1260.29     1326.09     56.45 o 
   2  -5  11       34.52       73.06     30.99 o 
   3  -5  11      420.20      485.94     45.38 o 
   4  -5  11        7.79        0.00     39.85 o 
  -3  -4  11      742.16      659.72     53.13 o 
  -2  -4  11     1398.70     1462.24     54.24 o 
  -1  -4  11      915.71      914.32     50.92 o 
   0  -4  11      433.68      366.39     42.06 o 
   1  -4  11      941.40      994.01     57.56 o 
   2  -4  11      645.62      691.83     48.70 o 
   3  -4  11     1540.29     1672.56     61.99 o 
   4  -4  11      436.64      349.79     48.70 o 
   5  -4  11     1431.25     1496.56     71.95 o 
  -4  -3  11     1186.59     1129.06     59.77 o 
  -3  -3  11       21.68       12.18     35.42 o 
  -2  -3  11      997.76     1067.07     47.60 o 
  -1  -3  11        5.50       15.50     30.99 o 
   0  -3  11     2116.60     2162.92     63.09 o 
   1  -3  11       95.32       73.06     35.42 o 
   2  -3  11     2329.40     2359.95     73.06 o 
   3  -3  11      398.07      430.59     42.06 o 
   4  -3  11     1343.29     1337.16     64.20 o 
   5  -3  11        0.28        0.00     44.28 o 
  -4  -2  11      796.79      808.05     48.70 o 
  -3  -2  11       65.07      101.84     32.10 o 
  -2  -2  11     2924.24     3006.40     69.74 o 
  -1  -2  11       64.04       59.77     32.10 o 
   0  -2  11     1977.43     1937.11     60.88 o 
   1  -2  11      149.38      135.04     28.78 o 
   2  -2  11     2778.87     2694.24     74.16 o 
   3  -2  11        4.16        0.00     35.42 o 
   4  -2  11     2004.28     1952.61     74.16 o 
   5  -2  11        0.03        0.00     39.85 o 
   6  -2  11      754.49      713.96     63.09 o 
  -4  -1  11       73.98       84.13     36.53 o 
  -3  -1  11     3047.37     2983.15     69.74 o 
  -2  -1  11      492.42      462.69     39.85 o 
  -1  -1  11     3644.27     3658.37     75.27 o 
   0  -1  11      285.10      284.48     35.42 o 
   1  -1  11     2633.17     2780.58     59.77 o 
   2  -1  11      842.53      815.80     47.60 o 
   3  -1  11     1351.51     1261.89     59.77 o 
   4  -1  11     1217.77     1272.96     57.56 o 
   5  -1  11     1605.91     1564.08     67.52 o 
   6  -1  11      870.12      833.51     59.77 o 
  -4   0  11      116.36      212.53     29.89 o 
  -3   0  11        0.12        0.00     33.21 o 
  -2   0  11      381.31      448.30     32.10 o 
  -1   0  11      143.31      187.07     32.10 o 
   0   0  11      101.71      129.51     28.78 o 
   1   0  11      443.66      483.72     39.85 o 
   2   0  11        0.68        0.00     33.21 o 
   3   0  11      658.68      716.18     46.49 o 
   4   0  11      542.73      521.36     49.81 o 
   5   0  11      365.07      415.10     46.49 o 
   6   0  11       48.78        0.00     47.60 o 
   7   0  11      500.50      530.21     57.56 o 
  -4   1  11      180.97      154.97     38.74 o 
  -3   1  11     1753.65     1566.29     57.56 o 
  -2   1  11       32.88       28.78     32.10 o 
  -1   1  11     5075.98     4869.34     78.59 o 
   0   1  11       52.08       74.16     26.57 o 
   1   1  11     4610.04     4801.82     86.34 o 
   2   1  11        0.15       67.52     30.99 o 
   3   1  11     4639.74     4932.44     89.66 o 
   4   1  11        3.38        0.00     39.85 o 
   5   1  11     3762.81     3392.71     94.09 o 
   6   1  11       38.94       38.74     40.96 o 
   7   1  11     1586.18     1658.17     73.06 o 
  -4   2  11     3766.86     3129.26     84.13 o 
  -3   2  11        7.11       46.49     29.89 o 
  -2   2  11     5589.91     5254.55     85.23 o 
  -1   2  11        1.38        0.00     30.99 o 
   0   2  11     4738.08     4456.46     80.81 o 
   1   2  11       52.57        4.43     33.21 o 
   2   2  11     4968.48     5153.82     97.41 o 
   3   2  11      184.09      241.31     39.85 o 
   4   2  11     2889.02     2882.42     75.27 o 
   5   2  11       84.07       16.60     46.49 o 
   6   2  11     1898.68     1821.99     71.95 o 
   7   2  11      201.53      237.99     44.28 o 
  -4   3  11     1045.78      843.47     60.88 o 
  -3   3  11       23.20       26.57     34.31 o 
  -2   3  11     1205.95     1178.87     46.49 o 
  -1   3  11      468.83      395.17     37.64 o 
   0   3  11      148.72      119.55     36.53 o 
   1   3  11      272.70      254.59     43.17 o 
   2   3  11      576.95      536.86     57.56 o 
   3   3  11        6.83        0.00     43.17 o 
   4   3  11        7.53        0.00     44.28 o 
   5   3  11      526.07      493.69     52.03 o 
   6   3  11        6.98       70.84     40.96 o 
   7   3  11      225.00      203.67     48.70 o 
  -3   4  11      421.07      395.17     49.81 o 
  -2   4  11     1958.18     1982.49     66.42 o 
  -1   4  11      807.41      827.98     43.17 o 
   0   4  11     4515.23     4697.77     94.09 o 
   1   4  11      296.48      294.44     44.28 o 
   2   4  11     4662.41     4599.26     97.41 o 
   3   4  11       61.55      127.30     35.42 o 
   4   4  11     5115.72     5023.21    100.73 o 
   5   4  11      169.78      208.10     38.74 o 
   6   4  11     3391.64     3332.94     91.87 o 
   7   4  11       29.82       87.45     38.74 o 
  -3   5  11     2154.79     2090.97     83.02 o 
  -2   5  11      250.32      278.94     50.92 o 
  -1   5  11     3043.48     2947.73     90.77 o 
   0   5  11      214.18      179.32     38.74 o 
   1   5  11     3075.49     3080.56     74.16 o 
   2   5  11      356.98      412.88     38.74 o 
   3   5  11     3378.34     3370.57     80.81 o 
   4   5  11      159.98      213.64     43.17 o 
   5   5  11     2628.25     2589.09     75.27 o 
   6   5  11       35.91       89.66     38.74 o 
   7   5  11      776.33      783.70     59.77 o 
  -2   6  11        2.86       26.57     40.96 o 
  -1   6  11     2024.60     1917.19     67.52 o 
   0   6  11      137.89       88.55     38.74 o 
   1   6  11     2198.97     2186.17     60.88 o 
   2   6  11      156.22      110.69     35.42 o 
   3   6  11     2047.00     2079.90     66.42 o 
   4   6  11       27.06       36.53     36.53 o 
   5   6  11      533.47      464.91     56.45 o 
   6   6  11      289.18      401.81     38.74 o 
  -1   7  11      515.60      549.03     42.06 o 
   0   7  11     1212.38     1163.37     56.45 o 
   1   7  11     1667.35     1663.70     58.67 o 
   2   7  11      675.13      677.44     47.60 o 
   3   7  11     1903.44     1785.46     69.74 o 
   4   7  11      351.44      291.12     49.81 o 
   5   7  11     2465.77     2407.55     77.48 o 
   6   7  11      269.93      305.51     47.60 o 
   0   8  11      286.57      236.88     40.96 o 
   1   8  11      320.99      326.54     42.06 o 
   2   8  11     1075.29     1208.76     56.45 o 
   3   8  11      777.38      748.28     55.35 o 
   4   8  11      934.99      895.50     61.99 o 
   5   8  11      379.63      396.28     44.28 o 
   0  -5  12       79.26       86.34     36.53 o 
   1  -5  12     2105.58     2193.92     71.95 o 
   2  -5  12        3.26       29.89     34.31 o 
  -2  -4  12      473.42      545.71     46.49 o 
  -1  -4  12      282.00      345.36     37.64 o 
   0  -4  12      870.69      794.77     50.92 o 
   1  -4  12      248.07      222.49     45.38 o 
   2  -4  12      232.49      233.56     45.38 o 
   3  -4  12      282.85      349.79     48.70 o 
  -2  -3  12     1551.23     1541.94     64.20 o 
  -1  -3  12      168.18      182.64     37.64 o 
   0  -3  12     1999.88     1949.29     64.20 o 
   1  -3  12      711.23      733.89     47.60 o 
   2  -3  12      781.04      788.13     47.60 o 
   3  -3  12      756.25      747.17     55.35 o 
   4  -3  12      668.17      650.87     57.56 o 
  -3  -2  12      781.13      802.52     47.60 o 
  -2  -2  12     1294.44     1311.70     57.56 o 
  -1  -2  12       55.40       49.81     29.89 o 
   0  -2  12     1078.16     1222.04     52.03 o 
   1  -2  12      783.97      716.18     49.81 o 
   2  -2  12     2022.28     2058.87     67.52 o 
   3  -2  12        0.23        1.11     34.31 o 
   4  -2  12     1453.94     1458.92     67.52 o 
   5  -2  12        4.93        0.00     43.17 o 
  -3  -1  12      164.42      198.14     38.74 o 
  -2  -1  12     1448.44     1317.24     59.77 o 
  -1  -1  12      378.72      402.92     36.53 o 
   0  -1  12     1995.23     2110.90     59.77 o 
   1  -1  12      543.18      623.20     36.53 o 
   2  -1  12     1207.84     1245.29     53.13 o 
   3  -1  12       70.58      131.72     39.85 o 
   4  -1  12     1521.42     1536.41     67.52 o 
   5  -1  12      224.68      254.59     40.96 o 
  -3   0  12     3651.75     3144.76     74.16 o 
  -2   0  12        0.48       27.67     28.78 o 
  -1   0  12     3766.87     3697.11     73.06 o 
   0   0  12      101.08      108.48     33.21 o 
   1   0  12     5794.97     5554.53     92.98 o 
   2   0  12      245.33      233.56     38.74 o 
   3   0  12     2757.81     2906.77     74.16 o 
   4   0  12      382.57      343.15     49.81 o 
   5   0  12     1284.65     1257.46     69.74 o 
   6   0  12      367.96      237.99     55.35 o 
  -3   1  12        0.12        0.00     36.53 o 
  -2   1  12     1193.10     1121.31     48.70 o 
  -1   1  12      195.43      206.99     35.42 o 
   0   1  12       80.01       40.96     35.42 o 
   1   1  12       98.94       68.63     42.06 o 
   2   1  12      978.02      867.83     57.56 o 
   3   1  12     1029.42      996.23     63.09 o 
   4   1  12        5.00        0.00     42.06 o 
   5   1  12      439.51      458.27     55.35 o 
   6   1  12        6.16      105.16     34.31 o 
  -3   2  12     1044.13      749.39     55.35 o 
  -2   2  12       23.82        2.21     34.31 o 
  -1   2  12     1934.28     1685.84     45.38 o 
   0   2  12       32.12        0.00     33.21 o 
   1   2  12     3347.93     3771.28     79.70 o 
   2   2  12        6.27        0.00     43.17 o 
   3   2  12     2654.07     2636.69     84.13 o 
   4   2  12        0.30        9.96     44.28 o 
   5   2  12     2262.98     2309.04     75.27 o 
   6   2  12       58.75       86.34     44.28 o 
  -2   3  12     3212.91     2892.38     73.06 o 
  -1   3  12       10.05        0.00     32.10 o 
   0   3  12     5155.48     5151.61     92.98 o 
   1   3  12        0.08        0.00     40.96 o 
   2   3  12     5943.97     6219.79    108.48 o 
   3   3  12       22.92       34.31     40.96 o 
   4   3  12     3476.41     3651.73     90.77 o 
   5   3  12      240.13      228.03     47.60 o 
   6   3  12     1302.05     1342.69     66.42 o 
  -2   4  12      475.34      464.91     44.28 o 
  -1   4  12      938.48      837.94     48.70 o 
   0   4  12      359.99      408.45     47.60 o 
   1   4  12      223.03      273.41     50.92 o 
   2   4  12       71.66       17.71     53.13 o 
   3   4  12      511.02      581.13     47.60 o 
   4   4  12        0.50        0.00     46.49 o 
   5   4  12        2.17        0.00     48.70 o 
   6   4  12        6.83        0.00     53.13 o 
  -1   5  12      430.32      542.39     55.35 o 
   0   5  12     1117.06     1038.29     57.56 o 
   1   5  12      552.42      544.60     52.03 o 
   2   5  12     2483.90     2325.64     78.59 o 
   3   5  12      257.52      343.15     46.49 o 
   4   5  12     1985.04     1976.96     71.95 o 
   5   5  12      118.70       88.55     47.60 o 
   6   5  12     1683.52     1522.02     74.16 o 
  -1   6  12     1475.29     1382.54     67.52 o 
   0   6  12        2.27        0.00     42.06 o 
   1   6  12     4011.56     3827.73     89.66 o 
   2   6  12       67.04       38.74     43.17 o 
   3   6  12     3028.14     2938.87     83.02 o 
   4   6  12       26.55       23.25     42.06 o 
   5   6  12     2119.83     2280.26     78.59 o 
   0   7  12      430.41      396.28     48.70 o 
   1   7  12     1153.25     1123.52     57.56 o 
   2   7  12      266.78      299.98     36.53 o 
   3   7  12      963.51     1034.97     58.67 o 
   4   7  12      252.33      253.48     48.70 o 
   0  -3  13     1107.11     1088.10     59.77 o 
   1  -3  13       34.78       99.62     32.10 o 
   2  -3  13      972.47     1057.11     59.77 o 
  -1  -2  13        1.45        0.00     37.64 o 
   0  -2  13     2200.27     2050.02     69.74 o 
   1  -2  13        9.10        0.00     36.53 o 
   2  -2  13      610.11      603.27     50.92 o 
   3  -2  13      172.70      156.08     45.38 o 
  -1  -1  13      796.38      830.19     47.60 o 
   0  -1  13     1210.47     1192.15     56.45 o 
   1  -1  13      844.02      757.13     52.03 o 
   2  -1  13     1263.25     1188.83     61.99 o 
   3  -1  13       80.75       39.85     40.96 o 
   4  -1  13     1180.50     1318.34     65.31 o 
  -2   0  13       90.98      119.55     35.42 o 
  -1   0  13      596.65      599.95     46.49 o 
   0   0  13      708.77      765.99     49.81 o 
   1   0  13      748.39      843.47     48.70 o 
   2   0  13      413.93      433.91     45.38 o 
   3   0  13      833.85      922.06     59.77 o 
   4   0  13      419.37      398.49     54.24 o 
   5   0  13      414.03      448.30     55.35 o 
  -2   1  13       11.12        9.96     35.42 o 
  -1   1  13     3600.20     3645.09     76.38 o 
   0   1  13        2.43        0.00     33.21 o 
   1   1  13     3502.00     3611.88     86.34 o 
   2   1  13       12.89        0.00     39.85 o 
   3   1  13     2020.54     2141.89     76.38 o 
   4   1  13      130.31      153.86     44.28 o 
   5   1  13     1157.97     1166.69     68.63 o 
  -1   2  13      145.74      212.53     27.67 o 
   0   2  13     1920.52     1796.53     60.88 o 
   1   2  13      356.78      375.25     42.06 o 
   2   2  13      945.40     1011.73     60.88 o 
   3   2  13      274.60      319.90     52.03 o 
   4   2  13      395.37      377.46     54.24 o 
   5   2  13      567.80      563.42     57.56 o 
  -1   3  13       95.82      105.16     35.42 o 
   0   3  13        0.59        0.00     48.70 o 
   1   3  13      871.63      902.14     60.88 o 
   2   3  13       73.79      102.94     47.60 o 
   3   3  13      480.20      565.64     54.24 o 
   4   3  13       46.33       78.59     45.38 o 
   5   3  13      734.16      783.70     61.99 o 
  -1   4  13        0.35       57.56     29.89 o 
   0   4  13     4416.73     4510.70     98.52 o 
   1   4  13       92.13      171.57     42.06 o 
   2   4  13     3608.20     3751.35    101.84 o 
   3   4  13       30.56       59.77     42.06 o 
   4   4  13     2661.08     2785.01     94.09 o 
   5   4  13        2.63        0.00     50.92 o 
   0   5  13       45.59        0.00     54.24 o 
   1   5  13     1800.28     1670.34     73.06 o 
   2   5  13       38.24        0.00     49.81 o 
   3   5  13      877.62      796.98     59.77 o 
   4   5  13        0.01        0.00     48.70 o 
   2   6  13      699.89      720.61     57.56 o 
   3   6  13      459.35      467.12     55.35 o 
   1   0  14      617.39      721.71     50.92 o 
   2   0  14      582.28      550.14     58.67 o 
   1   1  14      692.82      784.81     50.92 o 
   2   1  14        8.33       70.84     36.53 o 
   3   1  14      840.71     1007.30     61.99 o 
   1   2  14     1857.00     1933.79     67.52 o 
   2   2  14      101.90       55.35     52.03 o 
   3   2  14     1681.55     1982.50     83.02 o 
   2   3  14     1550.20     1772.18     71.95 o 
   3   3  14      151.86       77.48     57.56 o 
                                                 
